# Supplementary material for: Full-spectrum nonmetallic plasmonic carriers for efficient isopropanol dehydration
Source: Nat Commun. 2022 Nov 15;13:6984. doi: 10.1038/s41467-022-34738-z (PMC9666589; doi:10.1038/s41467-022-34738-z)
Supplement: Supplementary file 3 — Source data [file 41467_2022_34738_MOESM3_ESM.xlsx]

## Sheet: Fig.1k
UV-visible-NIR DRS of rGO, W18O49-NWs and W18O49-NWs/rGO-1%, respectively.
W18O49-NWs		W18O49-NWs/rGO-1%		rGO
X Axis	Y Axis	X Axis	Y Axis	X Axis	Y Axis
Wavelength (nm)	Abs.	Wavelength (nm)	Abs.	Wavelength (nm)	Abs.
1400	0.53775	1400	0.60958	1400	0.15632
1399.5	0.5292	1399.5	0.62489	1399.5	0.16209
1399	0.52907	1399	0.62423	1399	0.17748
1398.5	0.53137	1398.5	0.61118	1398.5	0.172
1398	0.51937	1398	0.59049	1398	0.15121
1397.5	0.52668	1397.5	0.59466	1397.5	0.15481
1397	0.52953	1397	0.62865	1397	0.17138
1396.5	0.5283	1396.5	0.63082	1396.5	0.17938
1396	0.54552	1396	0.60629	1396	0.17421
1395.5	0.53944	1395.5	0.6005	1395.5	0.17354
1395	0.52389	1395	0.6169	1395	0.17084
1394.5	0.52873	1394.5	0.61695	1394.5	0.17148
1394	0.54035	1394	0.60058	1394	0.16725
1393.5	0.5338	1393.5	0.61072	1393.5	0.18393
1393	0.52823	1393	0.6099	1393	0.19704
1392.5	0.52715	1392.5	0.594	1392.5	0.18805
1392	0.53004	1392	0.61134	1392	0.17715
1391.5	0.52418	1391.5	0.62782	1391.5	0.17817
1391	0.51555	1391	0.61041	1391	0.18605
1390.5	0.51563	1390.5	0.59762	1390.5	0.18295
1390	0.51936	1390	0.60529	1390	0.17795
1389.5	0.52934	1389.5	0.62327	1389.5	0.17615
1389	0.53812	1389	0.6305	1389	0.17227
1388.5	0.52552	1388.5	0.61282	1388.5	0.17386
1388	0.51465	1388	0.6059	1388	0.17989
1387.5	0.52683	1387.5	0.60969	1387.5	0.18578
1387	0.53032	1387	0.59822	1387	0.177
1386.5	0.52647	1386.5	0.59719	1386.5	0.16025
1386	0.5336	1386	0.61317	1386	0.17749
1385.5	0.53037	1385.5	0.62323	1385.5	0.17994
1385	0.5237	1385	0.62571	1385	0.17634
1384.5	0.53	1384.5	0.61636	1384.5	0.19239
1384	0.52953	1384	0.60018	1384	0.18121
1383.5	0.53796	1383.5	0.59765	1383.5	0.16702
1383	0.53442	1383	0.62589	1383	0.16993
1382.5	0.52213	1382.5	0.63097	1382.5	0.18815
1382	0.52186	1382	0.61021	1382	0.18242
1381.5	0.53068	1381.5	0.61318	1381.5	0.16012
1381	0.53034	1381	0.61721	1381	0.16941
1380.5	0.51737	1380.5	0.62127	1380.5	0.17405
1380	0.5259	1380	0.61998	1380	0.17846
1379.5	0.531	1379.5	0.62855	1379.5	0.19447
1379	0.53649	1379	0.6256	1379	0.1898
1378.5	0.54174	1378.5	0.61154	1378.5	0.17345
1378	0.54007	1378	0.61332	1378	0.18587
1377.5	0.53804	1377.5	0.63102	1377.5	0.19406
1377	0.52958	1377	0.6357	1377	0.17766
1376.5	0.52581	1376.5	0.62226	1376.5	0.17813
1376	0.52259	1376	0.61671	1376	0.1931
1375.5	0.52077	1375.5	0.6277	1375.5	0.19172
1375	0.52508	1375	0.63179	1375	0.17723
1374.5	0.52914	1374.5	0.62612	1374.5	0.18466
1374	0.53236	1374	0.62038	1374	0.18537
1373.5	0.52352	1373.5	0.60546	1373.5	0.17425
1373	0.52817	1373	0.61517	1373	0.18465
1372.5	0.53889	1372.5	0.61226	1372.5	0.19725
1372	0.52504	1372	0.59414	1372	0.18769
1371.5	0.52569	1371.5	0.61468	1371.5	0.18633
1371	0.53266	1371	0.6341	1371	0.1919
1370.5	0.53414	1370.5	0.62248	1370.5	0.18994
1370	0.5402	1370	0.62087	1370	0.19147
1369.5	0.53472	1369.5	0.62577	1369.5	0.18883
1369	0.52275	1369	0.62119	1369	0.18391
1368.5	0.52514	1368.5	0.62007	1368.5	0.17907
1368	0.53365	1368	0.62293	1368	0.17932
1367.5	0.53172	1367.5	0.62403	1367.5	0.17213
1367	0.52989	1367	0.62603	1367	0.18221
1366.5	0.53215	1366.5	0.64399	1366.5	0.19259
1366	0.53793	1366	0.63396	1366	0.18659
1365.5	0.54012	1365.5	0.60549	1365.5	0.18441
1365	0.52582	1365	0.60727	1365	0.18551
1364.5	0.52941	1364.5	0.6053	1364.5	0.19438
1364	0.5424	1364	0.60957	1364	0.18757
1363.5	0.53744	1363.5	0.61368	1363.5	0.18369
1363	0.52999	1363	0.61123	1363	0.18585
1362.5	0.53483	1362.5	0.62173	1362.5	0.1936
1362	0.54293	1362	0.62156	1362	0.19767
1361.5	0.53579	1361.5	0.61803	1361.5	0.18427
1361	0.52871	1361	0.6206	1361	0.18282
1360.5	0.5287	1360.5	0.62081	1360.5	0.18891
1360	0.53394	1360	0.61748	1360	0.18015
1359.5	0.53398	1359.5	0.61797	1359.5	0.17423
1359	0.53179	1359	0.62858	1359	0.18936
1358.5	0.53704	1358.5	0.62333	1358.5	0.19213
1358	0.54179	1358	0.61664	1358	0.18164
1357.5	0.5404	1357.5	0.62636	1357.5	0.18577
1357	0.5358	1357	0.6223	1357	0.18373
1356.5	0.53503	1356.5	0.61844	1356.5	0.18275
1356	0.53475	1356	0.62758	1356	0.19218
1355.5	0.5347	1355.5	0.62385	1355.5	0.20234
1355	0.54244	1355	0.62428	1355	0.20567
1354.5	0.54106	1354.5	0.63521	1354.5	0.19269
1354	0.52949	1354	0.62912	1354	0.18912
1353.5	0.52605	1353.5	0.62162	1353.5	0.2022
1353	0.52914	1353	0.62406	1353	0.20032
1352.5	0.53499	1352.5	0.63886	1352.5	0.20738
1352	0.53592	1352	0.65384	1352	0.20459
1351.5	0.53704	1351.5	0.63883	1351.5	0.18586
1351	0.5363	1351	0.61948	1351	0.18666
1350.5	0.53448	1350.5	0.61816	1350.5	0.18867
1350	0.53864	1350	0.63499	1350	0.19698
1349.5	0.54139	1349.5	0.63122	1349.5	0.20151
1349	0.54046	1349	0.61984	1349	0.19565
1348.5	0.53732	1348.5	0.62341	1348.5	0.19169
1348	0.53386	1348	0.62769	1348	0.19259
1347.5	0.53226	1347.5	0.63365	1347.5	0.19433
1347	0.5241	1347	0.63892	1347	0.19499
1346.5	0.52781	1346.5	0.62223	1346.5	0.19722
1346	0.54161	1346	0.6136	1346	0.20408
1345.5	0.54145	1345.5	0.62626	1345.5	0.20289
1345	0.53802	1345	0.63046	1345	0.20326
1344.5	0.53263	1344.5	0.63309	1344.5	0.21093
1344	0.53575	1344	0.63315	1344	0.20861
1343.5	0.5393	1343.5	0.6357	1343.5	0.20397
1343	0.53672	1343	0.63065	1343	0.20102
1342.5	0.53759	1342.5	0.63435	1342.5	0.19837
1342	0.53406	1342	0.63406	1342	0.19142
1341.5	0.53863	1341.5	0.62887	1341.5	0.1932
1341	0.54284	1341	0.6273	1341	0.18997
1340.5	0.5413	1340.5	0.62299	1340.5	0.19135
1340	0.54188	1340	0.62336	1340	0.20342
1339.5	0.53897	1339.5	0.62659	1339.5	0.19779
1339	0.535	1339	0.63389	1339	0.19361
1338.5	0.53394	1338.5	0.62511	1338.5	0.1956
1338	0.53459	1338	0.62101	1338	0.1957
1337.5	0.53911	1337.5	0.63945	1337.5	0.19937
1337	0.53785	1337	0.65094	1337	0.20056
1336.5	0.53276	1336.5	0.64217	1336.5	0.19561
1336	0.53821	1336	0.64412	1336	0.19197
1335.5	0.53976	1335.5	0.63803	1335.5	0.19399
1335	0.53415	1335	0.62851	1335	0.19954
1334.5	0.53779	1334.5	0.64349	1334.5	0.20543
1334	0.54096	1334	0.63837	1334	0.21029
1333.5	0.53784	1333.5	0.63111	1333.5	0.20735
1333	0.54057	1333	0.6419	1333	0.20587
1332.5	0.5417	1332.5	0.63449	1332.5	0.20138
1332	0.54403	1332	0.62344	1332	0.21018
1331.5	0.54072	1331.5	0.63974	1331.5	0.21414
1331	0.53554	1331	0.65034	1331	0.20475
1330.5	0.5367	1330.5	0.64472	1330.5	0.2041
1330	0.54191	1330	0.63463	1330	0.20246
1329.5	0.54215	1329.5	0.6407	1329.5	0.20752
1329	0.53562	1329	0.64669	1329	0.20988
1328.5	0.53993	1328.5	0.6348	1328.5	0.21047
1328	0.54321	1328	0.64234	1328	0.20419
1327.5	0.54214	1327.5	0.64858	1327.5	0.20529
1327	0.54181	1327	0.63692	1327	0.20285
1326.5	0.53892	1326.5	0.64524	1326.5	0.20157
1326	0.53746	1326	0.65373	1326	0.21382
1325.5	0.53565	1325.5	0.64922	1325.5	0.20857
1325	0.53867	1325	0.63614	1325	0.20686
1324.5	0.53565	1324.5	0.63716	1324.5	0.21177
1324	0.53746	1324	0.64263	1324	0.20829
1323.5	0.5421	1323.5	0.63982	1323.5	0.20197
1323	0.53682	1323	0.63801	1323	0.20035
1322.5	0.53761	1322.5	0.6394	1322.5	0.20509
1322	0.54045	1322	0.63911	1322	0.21189
1321.5	0.54263	1321.5	0.63794	1321.5	0.20635
1321	0.53946	1321	0.63736	1321	0.20024
1320.5	0.5381	1320.5	0.6277	1320.5	0.21144
1320	0.53756	1320	0.62978	1320	0.22247
1319.5	0.53511	1319.5	0.62673	1319.5	0.21907
1319	0.53341	1319	0.61735	1319	0.21098
1318.5	0.53209	1318.5	0.62101	1318.5	0.21666
1318	0.53419	1318	0.63124	1318	0.21581
1317.5	0.53545	1317.5	0.6425	1317.5	0.20899
1317	0.53797	1317	0.64031	1317	0.21248
1316.5	0.548	1316.5	0.62767	1316.5	0.20866
1316	0.55217	1316	0.63107	1316	0.20463
1315.5	0.55062	1315.5	0.62718	1315.5	0.20606
1315	0.54971	1315	0.64114	1315	0.20822
1314.5	0.54927	1314.5	0.65071	1314.5	0.21943
1314	0.5474	1314	0.6338	1314	0.21882
1313.5	0.54196	1313.5	0.63532	1313.5	0.21193
1313	0.54241	1313	0.64622	1313	0.20661
1312.5	0.54347	1312.5	0.64209	1312.5	0.20707
1312	0.53607	1312	0.62755	1312	0.21412
1311.5	0.53487	1311.5	0.62501	1311.5	0.21547
1311	0.5409	1311	0.62948	1311	0.22009
1310.5	0.54579	1310.5	0.63897	1310.5	0.21474
1310	0.54198	1310	0.64009	1310	0.20458
1309.5	0.53449	1309.5	0.63436	1309.5	0.20502
1309	0.53994	1309	0.64102	1309	0.21262
1308.5	0.54397	1308.5	0.64214	1308.5	0.20735
1308	0.54173	1308	0.64939	1308	0.208
1307.5	0.54599	1307.5	0.64391	1307.5	0.22373
1307	0.54618	1307	0.62681	1307	0.22649
1306.5	0.5367	1306.5	0.63004	1306.5	0.22463
1306	0.53966	1306	0.63492	1306	0.22006
1305.5	0.54257	1305.5	0.63953	1305.5	0.20796
1305	0.54001	1305	0.64845	1305	0.20862
1304.5	0.54156	1304.5	0.65041	1304.5	0.21774
1304	0.5388	1304	0.64384	1304	0.22627
1303.5	0.54169	1303.5	0.63207	1303.5	0.2261
1303	0.54261	1303	0.63772	1303	0.21668
1302.5	0.54377	1302.5	0.64936	1302.5	0.21634
1302	0.54986	1302	0.64722	1302	0.21659
1301.5	0.54498	1301.5	0.63357	1301.5	0.21946
1301	0.54293	1301	0.6285	1301	0.22162
1300.5	0.54564	1300.5	0.63349	1300.5	0.21701
1300	0.54893	1300	0.64142	1300	0.21467
1299.5	0.54826	1299.5	0.65079	1299.5	0.21526
1299	0.54694	1299	0.64785	1299	0.22185
1298.5	0.54692	1298.5	0.64747	1298.5	0.22871
1298	0.54083	1298	0.64888	1298	0.22539
1297.5	0.54211	1297.5	0.65385	1297.5	0.22252
1297	0.54814	1297	0.64333	1297	0.22013
1296.5	0.55238	1296.5	0.63234	1296.5	0.2171
1296	0.55266	1296	0.64098	1296	0.21644
1295.5	0.54501	1295.5	0.65367	1295.5	0.21099
1295	0.54615	1295	0.65552	1295	0.21283
1294.5	0.54892	1294.5	0.6528	1294.5	0.22742
1294	0.54782	1294	0.6478	1294	0.23227
1293.5	0.54879	1293.5	0.64747	1293.5	0.22963
1293	0.54327	1293	0.65105	1293	0.22596
1292.5	0.54057	1292.5	0.64008	1292.5	0.22025
1292	0.54358	1292	0.63866	1292	0.22329
1291.5	0.54583	1291.5	0.64298	1291.5	0.23086
1291	0.54583	1291	0.64406	1291	0.22997
1290.5	0.55172	1290.5	0.64396	1290.5	0.2268
1290	0.55706	1290	0.64094	1290	0.22616
1289.5	0.55197	1289.5	0.63727	1289.5	0.21613
1289	0.54114	1289	0.63273	1289	0.21526
1288.5	0.53929	1288.5	0.63987	1288.5	0.22535
1288	0.54635	1288	0.65217	1288	0.2231
1287.5	0.54728	1287.5	0.63988	1287.5	0.22513
1287	0.55111	1287	0.64127	1287	0.22677
1286.5	0.54925	1286.5	0.64335	1286.5	0.22563
1286	0.54474	1286	0.63988	1286	0.23682
1285.5	0.54557	1285.5	0.65972	1285.5	0.2304
1285	0.54167	1285	0.6519	1285	0.22295
1284.5	0.54429	1284.5	0.644	1284.5	0.22751
1284	0.54964	1284	0.64369	1284	0.21959
1283.5	0.54817	1283.5	0.64767	1283.5	0.22402
1283	0.55316	1283	0.65356	1283	0.23403
1282.5	0.55678	1282.5	0.64242	1282.5	0.23003
1282	0.54851	1282	0.64264	1282	0.22825
1281.5	0.54857	1281.5	0.64446	1281.5	0.23643
1281	0.55165	1281	0.63949	1281	0.23439
1280.5	0.5508	1280.5	0.64895	1280.5	0.22923
1280	0.54888	1280	0.66045	1280	0.23799
1279.5	0.54658	1279.5	0.65628	1279.5	0.22938
1279	0.548	1279	0.6504	1279	0.21985
1278.5	0.55167	1278.5	0.6497	1278.5	0.22192
1278	0.55122	1278	0.64835	1278	0.22265
1277.5	0.55155	1277.5	0.64705	1277.5	0.22916
1277	0.55142	1277	0.6431	1277	0.22935
1276.5	0.54883	1276.5	0.64532	1276.5	0.22599
1276	0.55056	1276	0.65486	1276	0.22891
1275.5	0.55207	1275.5	0.65432	1275.5	0.2278
1275	0.54925	1275	0.64833	1275	0.22794
1274.5	0.55028	1274.5	0.64612	1274.5	0.23085
1274	0.55159	1274	0.64301	1274	0.23354
1273.5	0.54711	1273.5	0.64141	1273.5	0.23969
1273	0.55097	1273	0.65005	1273	0.23824
1272.5	0.55822	1272.5	0.65576	1272.5	0.23085
1272	0.55876	1272	0.65958	1272	0.2248
1271.5	0.56106	1271.5	0.66216	1271.5	0.22713
1271	0.55843	1271	0.66641	1271	0.23461
1270.5	0.5482	1270.5	0.66492	1270.5	0.23801
1270	0.54809	1270	0.66185	1270	0.2364
1269.5	0.55449	1269.5	0.65595	1269.5	0.23501
1269	0.5566	1269	0.6571	1269	0.23605
1268.5	0.55347	1268.5	0.65619	1268.5	0.22992
1268	0.55139	1268	0.64531	1268	0.23062
1267.5	0.55762	1267.5	0.65409	1267.5	0.23741
1267	0.55775	1267	0.65809	1267	0.23501
1266.5	0.55549	1266.5	0.64693	1266.5	0.23977
1266	0.56103	1266	0.65688	1266	0.23347
1265.5	0.55891	1265.5	0.66927	1265.5	0.23261
1265	0.55562	1265	0.6598	1265	0.24542
1264.5	0.55151	1264.5	0.65636	1264.5	0.24338
1264	0.54976	1264	0.65878	1264	0.24312
1263.5	0.55421	1263.5	0.65426	1263.5	0.23383
1263	0.55349	1263	0.65832	1263	0.23072
1262.5	0.55328	1262.5	0.66105	1262.5	0.2356
1262	0.55305	1262	0.64854	1262	0.23142
1261.5	0.5545	1261.5	0.65153	1261.5	0.23284
1261	0.55761	1261	0.65975	1261	0.23486
1260.5	0.55654	1260.5	0.66293	1260.5	0.23671
1260	0.5584	1260	0.65737	1260	0.23908
1259.5	0.55677	1259.5	0.65391	1259.5	0.24026
1259	0.55612	1259	0.65909	1259	0.24221
1258.5	0.5539	1258.5	0.65661	1258.5	0.23756
1258	0.54759	1258	0.65201	1258	0.24495
1257.5	0.54993	1257.5	0.6554	1257.5	0.2527
1257	0.55858	1257	0.66309	1257	0.23889
1256.5	0.55421	1256.5	0.66041	1256.5	0.23319
1256	0.54632	1256	0.67217	1256	0.2345
1255.5	0.5524	1255.5	0.67024	1255.5	0.23124
1255	0.55669	1255	0.65085	1255	0.23719
1254.5	0.55831	1254.5	0.64715	1254.5	0.24817
1254	0.56124	1254	0.6449	1254	0.24815
1253.5	0.55778	1253.5	0.65181	1253.5	0.23181
1253	0.55558	1253	0.65711	1253	0.23204
1252.5	0.55962	1252.5	0.66015	1252.5	0.23778
1252	0.5563	1252	0.66771	1252	0.23462
1251.5	0.55496	1251.5	0.65685	1251.5	0.24505
1251	0.5536	1251	0.64587	1251	0.24563
1250.5	0.55461	1250.5	0.65383	1250.5	0.24185
1250	0.55693	1250	0.66447	1250	0.24778
1249.5	0.55849	1249.5	0.66335	1249.5	0.24367
1249	0.55788	1249	0.66202	1249	0.23918
1248.5	0.55471	1248.5	0.66027	1248.5	0.23986
1248	0.55463	1248	0.6537	1248	0.2397
1247.5	0.55781	1247.5	0.66409	1247.5	0.23678
1247	0.55937	1247	0.66774	1247	0.23794
1246.5	0.55594	1246.5	0.66747	1246.5	0.24695
1246	0.55591	1246	0.66808	1246	0.24589
1245.5	0.5564	1245.5	0.66224	1245.5	0.24454
1245	0.56085	1245	0.66864	1245	0.25088
1244.5	0.55635	1244.5	0.6723	1244.5	0.24721
1244	0.55511	1244	0.66911	1244	0.23908
1243.5	0.55882	1243.5	0.66079	1243.5	0.24327
1243	0.55741	1243	0.65526	1243	0.24622
1242.5	0.56178	1242.5	0.65991	1242.5	0.24287
1242	0.56088	1242	0.66851	1242	0.23923
1241.5	0.55569	1241.5	0.6699	1241.5	0.25134
1241	0.55252	1241	0.65815	1241	0.25804
1240.5	0.55678	1240.5	0.65481	1240.5	0.24895
1240	0.56322	1240	0.65929	1240	0.24508
1239.5	0.55767	1239.5	0.66143	1239.5	0.24785
1239	0.5552	1239	0.65448	1239	0.25247
1238.5	0.56276	1238.5	0.65467	1238.5	0.24537
1238	0.55888	1238	0.66749	1238	0.24769
1237.5	0.55746	1237.5	0.65947	1237.5	0.24536
1237	0.56125	1237	0.6577	1237	0.24123
1236.5	0.55783	1236.5	0.65948	1236.5	0.25514
1236	0.56274	1236	0.65449	1236	0.25346
1235.5	0.56351	1235.5	0.65783	1235.5	0.24794
1235	0.55719	1235	0.66095	1235	0.25616
1234.5	0.55406	1234.5	0.67026	1234.5	0.25316
1234	0.55405	1234	0.66804	1234	0.25061
1233.5	0.55754	1233.5	0.66055	1233.5	0.25344
1233	0.55965	1233	0.66294	1233	0.25169
1232.5	0.56054	1232.5	0.66561	1232.5	0.25119
1232	0.56055	1232	0.66222	1232	0.25557
1231.5	0.56022	1231.5	0.65448	1231.5	0.26132
1231	0.56022	1231	0.6596	1231	0.25528
1230.5	0.56494	1230.5	0.66722	1230.5	0.24867
1230	0.56917	1230	0.65929	1230	0.2519
1229.5	0.56356	1229.5	0.65193	1229.5	0.25711
1229	0.56049	1229	0.65502	1229	0.25424
1228.5	0.56363	1228.5	0.65981	1228.5	0.25487
1228	0.56433	1228	0.66393	1228	0.25788
1227.5	0.56167	1227.5	0.66505	1227.5	0.25539
1227	0.55891	1227	0.66587	1227	0.25472
1226.5	0.55796	1226.5	0.65961	1226.5	0.25756
1226	0.55658	1226	0.65807	1226	0.25479
1225.5	0.56021	1225.5	0.66066	1225.5	0.24954
1225	0.5642	1225	0.65797	1225	0.25256
1224.5	0.56277	1224.5	0.66356	1224.5	0.25937
1224	0.56426	1224	0.66452	1224	0.25663
1223.5	0.56665	1223.5	0.66305	1223.5	0.24904
1223	0.56192	1223	0.65987	1223	0.25183
1222.5	0.56133	1222.5	0.66568	1222.5	0.25051
1222	0.56498	1222	0.66996	1222	0.25073
1221.5	0.56388	1221.5	0.66103	1221.5	0.259
1221	0.56223	1221	0.66074	1221	0.26211
1220.5	0.56409	1220.5	0.65868	1220.5	0.26197
1220	0.56916	1220	0.65347	1220	0.25863
1219.5	0.57003	1219.5	0.66089	1219.5	0.26072
1219	0.56618	1219	0.66945	1219	0.2609
1218.5	0.56463	1218.5	0.67335	1218.5	0.25818
1218	0.56678	1218	0.67166	1218	0.26137
1217.5	0.56332	1217.5	0.66655	1217.5	0.25853
1217	0.56291	1217	0.66297	1217	0.25966
1216.5	0.56516	1216.5	0.6656	1216.5	0.27033
1216	0.56093	1216	0.66684	1216	0.27344
1215.5	0.56043	1215.5	0.66351	1215.5	0.25972
1215	0.55839	1215	0.66192	1215	0.25474
1214.5	0.56245	1214.5	0.66922	1214.5	0.26278
1214	0.56702	1214	0.68065	1214	0.25636
1213.5	0.5675	1213.5	0.67934	1213.5	0.25719
1213	0.5733	1213	0.67097	1213	0.26287
1212.5	0.57404	1212.5	0.67085	1212.5	0.26117
1212	0.56975	1212	0.66965	1212	0.25943
1211.5	0.56316	1211.5	0.66275	1211.5	0.26361
1211	0.56478	1211	0.66944	1211	0.26939
1210.5	0.5658	1210.5	0.67088	1210.5	0.26366
1210	0.56455	1210	0.67078	1210	0.26324
1209.5	0.56613	1209.5	0.67878	1209.5	0.26836
1209	0.56902	1209	0.67534	1209	0.26451
1208.5	0.56713	1208.5	0.67248	1208.5	0.26158
1208	0.56686	1208	0.67465	1208	0.26281
1207.5	0.5686	1207.5	0.66943	1207.5	0.2601
1207	0.5681	1207	0.66689	1207	0.26026
1206.5	0.57143	1206.5	0.66493	1206.5	0.26935
1206	0.56999	1206	0.6674	1206	0.27443
1205.5	0.57092	1205.5	0.67501	1205.5	0.26534
1205	0.57112	1205	0.66826	1205	0.26431
1204.5	0.56691	1204.5	0.66832	1204.5	0.2624
1204	0.56548	1204	0.67315	1204	0.25882
1203.5	0.56333	1203.5	0.66648	1203.5	0.27217
1203	0.56289	1203	0.66637	1203	0.27248
1202.5	0.56766	1202.5	0.66997	1202.5	0.26986
1202	0.57042	1202	0.67063	1202	0.2777
1201.5	0.57084	1201.5	0.66836	1201.5	0.26707
1201	0.57409	1201	0.67034	1201	0.26017
1200.5	0.57179	1200.5	0.67581	1200.5	0.26742
1200	0.56811	1200	0.67572	1200	0.26538
1199.5	0.56888	1199.5	0.67579	1199.5	0.26902
1199	0.57011	1199	0.67134	1199	0.26938
1198.5	0.57205	1198.5	0.6656	1198.5	0.26568
1198	0.56988	1198	0.66561	1198	0.27022
1197.5	0.56909	1197.5	0.67027	1197.5	0.26763
1197	0.57207	1197	0.6603	1197	0.27079
1196.5	0.57435	1196.5	0.66309	1196.5	0.27441
1196	0.57333	1196	0.67092	1196	0.26899
1195.5	0.57145	1195.5	0.6667	1195.5	0.27367
1195	0.56733	1195	0.66715	1195	0.2654
1194.5	0.56597	1194.5	0.6691	1194.5	0.26263
1194	0.57248	1194	0.66627	1194	0.26946
1193.5	0.5685	1193.5	0.66634	1193.5	0.268
1193	0.56559	1193	0.67028	1193	0.26616
1192.5	0.57314	1192.5	0.6647	1192.5	0.26579
1192	0.57638	1192	0.66558	1192	0.26874
1191.5	0.57639	1191.5	0.66849	1191.5	0.26856
1191	0.57479	1191	0.66616	1191	0.27428
1190.5	0.57182	1190.5	0.67271	1190.5	0.27536
1190	0.56698	1190	0.67314	1190	0.27134
1189.5	0.56867	1189.5	0.66215	1189.5	0.27451
1189	0.57146	1189	0.66287	1189	0.26992
1188.5	0.57019	1188.5	0.66968	1188.5	0.26719
1188	0.56988	1188	0.66633	1188	0.27374
1187.5	0.56934	1187.5	0.66216	1187.5	0.27441
1187	0.56812	1187	0.66795	1187	0.27934
1186.5	0.57174	1186.5	0.66814	1186.5	0.27794
1186	0.57266	1186	0.66785	1186	0.27701
1185.5	0.56967	1185.5	0.67257	1185.5	0.28002
1185	0.57249	1185	0.67196	1185	0.27375
1184.5	0.57208	1184.5	0.67091	1184.5	0.27684
1184	0.56938	1184	0.66778	1184	0.27994
1183.5	0.57258	1183.5	0.67093	1183.5	0.28009
1183	0.57357	1183	0.67073	1183	0.27569
1182.5	0.57538	1182.5	0.67086	1182.5	0.27398
1182	0.58112	1182	0.66923	1182	0.27798
1181.5	0.57573	1181.5	0.66622	1181.5	0.28145
1181	0.57341	1181	0.67644	1181	0.28573
1180.5	0.5749	1180.5	0.67914	1180.5	0.2804
1180	0.57566	1180	0.67546	1180	0.28328
1179.5	0.57707	1179.5	0.6747	1179.5	0.28114
1179	0.57664	1179	0.67401	1179	0.27372
1178.5	0.57518	1178.5	0.68254	1178.5	0.27709
1178	0.57673	1178	0.67515	1178	0.27713
1177.5	0.57874	1177.5	0.66647	1177.5	0.27982
1177	0.57553	1177	0.67502	1177	0.27964
1176.5	0.57764	1176.5	0.68022	1176.5	0.2769
1176	0.57541	1176	0.67408	1176	0.28339
1175.5	0.57233	1175.5	0.66928	1175.5	0.28328
1175	0.5728	1175	0.66877	1175	0.2824
1174.5	0.57065	1174.5	0.66968	1174.5	0.28144
1174	0.57258	1174	0.66413	1174	0.27503
1173.5	0.57692	1173.5	0.66613	1173.5	0.2813
1173	0.57361	1173	0.67949	1173	0.27926
1172.5	0.57413	1172.5	0.67929	1172.5	0.27543
1172	0.57935	1172	0.67903	1172	0.27762
1171.5	0.58054	1171.5	0.67981	1171.5	0.27737
1171	0.57722	1171	0.67488	1171	0.27774
1170.5	0.57586	1170.5	0.68185	1170.5	0.27966
1170	0.58022	1170	0.68605	1170	0.27566
1169.5	0.58528	1169.5	0.68029	1169.5	0.27714
1169	0.5777	1169	0.67295	1169	0.28489
1168.5	0.57425	1168.5	0.6756	1168.5	0.28524
1168	0.575	1168	0.68439	1168	0.28333
1167.5	0.57193	1167.5	0.6817	1167.5	0.28499
1167	0.58054	1167	0.67979	1167	0.28513
1166.5	0.57922	1166.5	0.68216	1166.5	0.28068
1166	0.57702	1166	0.6786	1166	0.28101
1165.5	0.58256	1165.5	0.67303	1165.5	0.27698
1165	0.57623	1165	0.67923	1165	0.28039
1164.5	0.56926	1164.5	0.66773	1164.5	0.2901
1164	0.57926	1164	0.66447	1164	0.29354
1163.5	0.58106	1163.5	0.67884	1163.5	0.2906
1163	0.57612	1163	0.67632	1163	0.29164
1162.5	0.57832	1162.5	0.68189	1162.5	0.29186
1162	0.57881	1162	0.68393	1162	0.28575
1161.5	0.57917	1161.5	0.67783	1161.5	0.27418
1161	0.58097	1161	0.68424	1161	0.27256
1160.5	0.57887	1160.5	0.68696	1160.5	0.28143
1160	0.57821	1160	0.6789	1160	0.28787
1159.5	0.57733	1159.5	0.67265	1159.5	0.29543
1159	0.57652	1159	0.67764	1159	0.29933
1158.5	0.57752	1158.5	0.67944	1158.5	0.29509
1158	0.57915	1158	0.67332	1158	0.29436
1157.5	0.58294	1157.5	0.67483	1157.5	0.29699
1157	0.58157	1157	0.67894	1157	0.28573
1156.5	0.5799	1156.5	0.68084	1156.5	0.28696
1156	0.57947	1156	0.68139	1156	0.29369
1155.5	0.57896	1155.5	0.67905	1155.5	0.28817
1155	0.58097	1155	0.68298	1155	0.28717
1154.5	0.58408	1154.5	0.68684	1154.5	0.2901
1154	0.58151	1154	0.68549	1154	0.29126
1153.5	0.57822	1153.5	0.68386	1153.5	0.29446
1153	0.58085	1153	0.67557	1153	0.29303
1152.5	0.57948	1152.5	0.6715	1152.5	0.28793
1152	0.57787	1152	0.68488	1152	0.28313
1151.5	0.58466	1151.5	0.68288	1151.5	0.28728
1151	0.5834	1151	0.67697	1151	0.29361
1150.5	0.5785	1150.5	0.68256	1150.5	0.28795
1150	0.58046	1150	0.68082	1150	0.28807
1149.5	0.58603	1149.5	0.68522	1149.5	0.29734
1149	0.58092	1149	0.6846	1149	0.29469
1148.5	0.57725	1148.5	0.66855	1148.5	0.28539
1148	0.58326	1148	0.66656	1148	0.28511
1147.5	0.58101	1147.5	0.67566	1147.5	0.28508
1147	0.58125	1147	0.67519	1147	0.28764
1146.5	0.58546	1146.5	0.67526	1146.5	0.29145
1146	0.58749	1146	0.67818	1146	0.29226
1145.5	0.58645	1145.5	0.68149	1145.5	0.2925
1145	0.585	1145	0.68483	1145	0.29066
1144.5	0.58546	1144.5	0.68908	1144.5	0.28401
1144	0.58548	1144	0.68505	1144	0.28908
1143.5	0.58355	1143.5	0.68617	1143.5	0.30049
1143	0.5819	1143	0.68511	1143	0.29867
1142.5	0.57887	1142.5	0.67919	1142.5	0.29332
1142	0.58305	1142	0.67967	1142	0.29635
1141.5	0.5869	1141.5	0.68301	1141.5	0.30014
1141	0.58295	1141	0.69323	1141	0.29428
1140.5	0.58392	1140.5	0.6939	1140.5	0.28741
1140	0.58457	1140	0.68237	1140	0.2972
1139.5	0.58165	1139.5	0.67048	1139.5	0.30214
1139	0.58137	1139	0.67117	1139	0.301
1138.5	0.58175	1138.5	0.67691	1138.5	0.29951
1138	0.58066	1138	0.67475	1138	0.29232
1137.5	0.58693	1137.5	0.67919	1137.5	0.29511
1137	0.58474	1137	0.68687	1137	0.29898
1136.5	0.58146	1136.5	0.68637	1136.5	0.29865
1136	0.58328	1136	0.68352	1136	0.29729
1135.5	0.5839	1135.5	0.68075	1135.5	0.29622
1135	0.58282	1135	0.67948	1135	0.3011
1134.5	0.58435	1134.5	0.68352	1134.5	0.30603
1134	0.58471	1134	0.6809	1134	0.30298
1133.5	0.58392	1133.5	0.67648	1133.5	0.29904
1133	0.58451	1133	0.68115	1133	0.29521
1132.5	0.58301	1132.5	0.68232	1132.5	0.29502
1132	0.58284	1132	0.68037	1132	0.29622
1131.5	0.5829	1131.5	0.67637	1131.5	0.29966
1131	0.5859	1131	0.67812	1131	0.29819
1130.5	0.5865	1130.5	0.68743	1130.5	0.29522
1130	0.58804	1130	0.69062	1130	0.29817
1129.5	0.58729	1129.5	0.68742	1129.5	0.30109
1129	0.58581	1129	0.68607	1129	0.30115
1128.5	0.58298	1128.5	0.68899	1128.5	0.30451
1128	0.58308	1128	0.69194	1128	0.30769
1127.5	0.59	1127.5	0.68825	1127.5	0.2991
1127	0.59135	1127	0.68546	1127	0.29624
1126.5	0.58951	1126.5	0.68548	1126.5	0.29975
1126	0.58585	1126	0.69355	1126	0.3008
1125.5	0.58173	1125.5	0.69799	1125.5	0.3087
1125	0.58479	1125	0.6842	1125	0.31473
1124.5	0.59019	1124.5	0.68303	1124.5	0.31288
1124	0.59101	1124	0.68798	1124	0.30819
1123.5	0.59022	1123.5	0.68693	1123.5	0.3159
1123	0.58732	1123	0.68194	1123	0.31099
1122.5	0.5865	1122.5	0.67897	1122.5	0.30422
1122	0.58581	1122	0.68551	1122	0.30334
1121.5	0.58571	1121.5	0.6858	1121.5	0.3031
1121	0.58833	1121	0.68966	1121	0.30904
1120.5	0.58405	1120.5	0.68604	1120.5	0.30654
1120	0.58184	1120	0.68115	1120	0.30339
1119.5	0.58277	1119.5	0.68858	1119.5	0.30223
1119	0.58826	1119	0.68873	1119	0.30003
1118.5	0.59208	1118.5	0.68761	1118.5	0.29907
1118	0.58935	1118	0.69028	1118	0.30803
1117.5	0.5907	1117.5	0.68481	1117.5	0.30986
1117	0.59113	1117	0.68036	1117	0.30564
1116.5	0.58968	1116.5	0.68609	1116.5	0.31066
1116	0.58925	1116	0.69037	1116	0.307
1115.5	0.58626	1115.5	0.69127	1115.5	0.30312
1115	0.588	1115	0.68886	1115	0.30715
1114.5	0.58923	1114.5	0.68825	1114.5	0.30763
1114	0.58747	1114	0.68889	1114	0.30952
1113.5	0.58698	1113.5	0.69062	1113.5	0.30907
1113	0.58537	1113	0.68911	1113	0.31441
1112.5	0.58738	1112.5	0.69291	1112.5	0.31881
1112	0.5891	1112	0.69599	1112	0.31957
1111.5	0.58747	1111.5	0.69115	1111.5	0.30877
1111	0.59038	1111	0.68549	1111	0.30157
1110.5	0.59137	1110.5	0.68058	1110.5	0.31129
1110	0.58827	1110	0.68492	1110	0.31643
1109.5	0.59104	1109.5	0.68674	1109.5	0.31569
1109	0.59285	1109	0.68679	1109	0.31458
1108.5	0.59008	1108.5	0.68926	1108.5	0.31338
1108	0.59123	1108	0.6853	1108	0.3086
1107.5	0.59132	1107.5	0.68637	1107.5	0.31093
1107	0.58843	1107	0.68679	1107	0.31448
1106.5	0.58925	1106.5	0.68985	1106.5	0.31144
1106	0.58922	1106	0.69444	1106	0.31385
1105.5	0.58948	1105.5	0.69042	1105.5	0.31507
1105	0.58959	1105	0.68632	1105	0.3151
1104.5	0.59187	1104.5	0.68622	1104.5	0.3187
1104	0.59078	1104	0.68243	1104	0.31363
1103.5	0.5907	1103.5	0.67562	1103.5	0.3096
1103	0.59304	1103	0.68022	1103	0.31332
1102.5	0.58481	1102.5	0.68319	1102.5	0.3233
1102	0.58422	1102	0.68493	1102	0.32011
1101.5	0.59181	1101.5	0.68874	1101.5	0.30837
1101	0.59025	1101	0.69008	1101	0.31649
1100.5	0.58803	1100.5	0.6856	1100.5	0.31509
1100	0.58691	1100	0.6763	1100	0.31229
1099.5	0.58511	1099.5	0.67739	1099.5	0.31495
1099	0.58922	1099	0.68628	1099	0.30978
1098.5	0.58991	1098.5	0.68489	1098.5	0.31033
1098	0.58561	1098	0.68396	1098	0.3157
1097.5	0.58668	1097.5	0.68898	1097.5	0.31871
1097	0.5893	1097	0.68969	1097	0.32042
1096.5	0.5898	1096.5	0.68817	1096.5	0.32165
1096	0.59058	1096	0.69321	1096	0.32261
1095.5	0.59054	1095.5	0.69002	1095.5	0.32104
1095	0.59026	1095	0.68447	1095	0.32299
1094.5	0.591	1094.5	0.68688	1094.5	0.32102
1094	0.59059	1094	0.68437	1094	0.31953
1093.5	0.58921	1093.5	0.68564	1093.5	0.32439
1093	0.58744	1093	0.68998	1093	0.32079
1092.5	0.58448	1092.5	0.688	1092.5	0.31747
1092	0.58808	1092	0.69144	1092	0.31621
1091.5	0.59291	1091.5	0.69187	1091.5	0.32088
1091	0.59154	1091	0.68905	1091	0.32613
1090.5	0.58675	1090.5	0.69302	1090.5	0.32616
1090	0.58805	1090	0.69132	1090	0.32749
1089.5	0.59184	1089.5	0.68952	1089.5	0.32525
1089	0.59004	1089	0.69269	1089	0.32095
1088.5	0.59076	1088.5	0.68855	1088.5	0.32154
1088	0.58572	1088	0.68412	1088	0.32263
1087.5	0.58167	1087.5	0.69205	1087.5	0.32675
1087	0.59015	1087	0.69011	1087	0.32635
1086.5	0.59842	1086.5	0.68849	1086.5	0.3195
1086	0.59309	1086	0.69232	1086	0.31372
1085.5	0.58723	1085.5	0.69165	1085.5	0.31696
1085	0.58973	1085	0.69064	1085	0.322
1084.5	0.59181	1084.5	0.68895	1084.5	0.32673
1084	0.59111	1084	0.6945	1084	0.32344
1083.5	0.58536	1083.5	0.69703	1083.5	0.31822
1083	0.58718	1083	0.6976	1083	0.32191
1082.5	0.59081	1082.5	0.69273	1082.5	0.3185
1082	0.5899	1082	0.68324	1082	0.32447
1081.5	0.59048	1081.5	0.68625	1081.5	0.3296
1081	0.59064	1081	0.69412	1081	0.32582
1080.5	0.59217	1080.5	0.69415	1080.5	0.32187
1080	0.5934	1080	0.68903	1080	0.32241
1079.5	0.59408	1079.5	0.69092	1079.5	0.32746
1079	0.592	1079	0.68803	1079	0.32793
1078.5	0.59277	1078.5	0.68452	1078.5	0.32387
1078	0.59168	1078	0.69123	1078	0.31888
1077.5	0.59074	1077.5	0.6896	1077.5	0.32382
1077	0.59349	1077	0.69159	1077	0.32583
1076.5	0.59329	1076.5	0.69346	1076.5	0.32416
1076	0.59294	1076	0.69057	1076	0.32807
1075.5	0.59459	1075.5	0.68836	1075.5	0.32867
1075	0.59319	1075	0.68848	1075	0.33264
1074.5	0.5947	1074.5	0.69334	1074.5	0.33045
1074	0.59757	1074	0.69108	1074	0.32921
1073.5	0.60027	1073.5	0.68975	1073.5	0.33302
1073	0.60063	1073	0.69352	1073	0.32046
1072.5	0.59543	1072.5	0.69403	1072.5	0.31862
1072	0.59406	1072	0.68972	1072	0.33174
1071.5	0.5945	1071.5	0.692	1071.5	0.33118
1071	0.59594	1071	0.68903	1071	0.32416
1070.5	0.59487	1070.5	0.68681	1070.5	0.32506
1070	0.5936	1070	0.69356	1070	0.32614
1069.5	0.59136	1069.5	0.69291	1069.5	0.33036
1069	0.59123	1069	0.69015	1069	0.33196
1068.5	0.59232	1068.5	0.68476	1068.5	0.32932
1068	0.59469	1068	0.68787	1068	0.33556
1067.5	0.59554	1067.5	0.69061	1067.5	0.3401
1067	0.59315	1067	0.68546	1067	0.3321
1066.5	0.59687	1066.5	0.68816	1066.5	0.32926
1066	0.60011	1066	0.6865	1066	0.33507
1065.5	0.59896	1065.5	0.68349	1065.5	0.3284
1065	0.59459	1065	0.68958	1065	0.32621
1064.5	0.59175	1064.5	0.69637	1064.5	0.33481
1064	0.59189	1064	0.69889	1064	0.33254
1063.5	0.5937	1063.5	0.69092	1063.5	0.33372
1063	0.59786	1063	0.68574	1063	0.34237
1062.5	0.59597	1062.5	0.68926	1062.5	0.33545
1062	0.59624	1062	0.69063	1062	0.32772
1061.5	0.60145	1061.5	0.69601	1061.5	0.33121
1061	0.59845	1061	0.69171	1061	0.33433
1060.5	0.59656	1060.5	0.68812	1060.5	0.33913
1060	0.59549	1060	0.69242	1060	0.34297
1059.5	0.59556	1059.5	0.69013	1059.5	0.33528
1059	0.59509	1059	0.6918	1059	0.33233
1058.5	0.59276	1058.5	0.69374	1058.5	0.33937
1058	0.59617	1058	0.69283	1058	0.34038
1057.5	0.59704	1057.5	0.6895	1057.5	0.33501
1057	0.59559	1057	0.68975	1057	0.33152
1056.5	0.59369	1056.5	0.69039	1056.5	0.33065
1056	0.59516	1056	0.69023	1056	0.33301
1055.5	0.59769	1055.5	0.69047	1055.5	0.33471
1055	0.59578	1055	0.69279	1055	0.33418
1054.5	0.59992	1054.5	0.70096	1054.5	0.33826
1054	0.60109	1054	0.69821	1054	0.33595
1053.5	0.59473	1053.5	0.69125	1053.5	0.33692
1053	0.59448	1053	0.6905	1053	0.34041
1052.5	0.59746	1052.5	0.69119	1052.5	0.33982
1052	0.59683	1052	0.6939	1052	0.3431
1051.5	0.59314	1051.5	0.69787	1051.5	0.33941
1051	0.59328	1051	0.69748	1051	0.33631
1050.5	0.59594	1050.5	0.69167	1050.5	0.34051
1050	0.59666	1050	0.69142	1050	0.34175
1049.5	0.59654	1049.5	0.69839	1049.5	0.34207
1049	0.59608	1049	0.69134	1049	0.34075
1048.5	0.59977	1048.5	0.68373	1048.5	0.33598
1048	0.5995	1048	0.68875	1048	0.33832
1047.5	0.59605	1047.5	0.69161	1047.5	0.34538
1047	0.59682	1047	0.69123	1047	0.34522
1046.5	0.59604	1046.5	0.69411	1046.5	0.34492
1046	0.59513	1046	0.69463	1046	0.34648
1045.5	0.59511	1045.5	0.69285	1045.5	0.34404
1045	0.59623	1045	0.69292	1045	0.34039
1044.5	0.59981	1044.5	0.69159	1044.5	0.34314
1044	0.59753	1044	0.69704	1044	0.34772
1043.5	0.59717	1043.5	0.70002	1043.5	0.34431
1043	0.59845	1043	0.69479	1043	0.34737
1042.5	0.59892	1042.5	0.69722	1042.5	0.34803
1042	0.60009	1042	0.6975	1042	0.3436
1041.5	0.596	1041.5	0.69455	1041.5	0.34183
1041	0.59453	1041	0.69127	1041	0.34275
1040.5	0.59679	1040.5	0.68712	1040.5	0.34986
1040	0.59891	1040	0.69215	1040	0.35085
1039.5	0.59466	1039.5	0.69585	1039.5	0.3475
1039	0.59404	1039	0.696	1039	0.34668
1038.5	0.59894	1038.5	0.70107	1038.5	0.34815
1038	0.59928	1038	0.7024	1038	0.3473
1037.5	0.60241	1037.5	0.69706	1037.5	0.34262
1037	0.60186	1037	0.69127	1037	0.34241
1036.5	0.598	1036.5	0.68924	1036.5	0.34452
1036	0.5966	1036	0.69203	1036	0.34421
1035.5	0.59305	1035.5	0.6921	1035.5	0.34364
1035	0.59517	1035	0.69409	1035	0.34835
1034.5	0.59641	1034.5	0.69862	1034.5	0.34905
1034	0.5943	1034	0.69681	1034	0.34342
1033.5	0.59462	1033.5	0.69273	1033.5	0.34323
1033	0.59556	1033	0.69632	1033	0.34046
1032.5	0.59608	1032.5	0.69551	1032.5	0.345
1032	0.59532	1032	0.6897	1032	0.35032
1031.5	0.59743	1031.5	0.69436	1031.5	0.35064
1031	0.59874	1031	0.6983	1031	0.34964
1030.5	0.60111	1030.5	0.69979	1030.5	0.34565
1030	0.59905	1030	0.69625	1030	0.35052
1029.5	0.59991	1029.5	0.69243	1029.5	0.35121
1029	0.60001	1029	0.69748	1029	0.34927
1028.5	0.59446	1028.5	0.69845	1028.5	0.34926
1028	0.59684	1028	0.69351	1028	0.34352
1027.5	0.6005	1027.5	0.69152	1027.5	0.34447
1027	0.60121	1027	0.70291	1027	0.34905
1026.5	0.59955	1026.5	0.70031	1026.5	0.34992
1026	0.60002	1026	0.68886	1026	0.35229
1025.5	0.59984	1025.5	0.68914	1025.5	0.35219
1025	0.59916	1025	0.69266	1025	0.34922
1024.5	0.59946	1024.5	0.69424	1024.5	0.35542
1024	0.60122	1024	0.69359	1024	0.3613
1023.5	0.60357	1023.5	0.70365	1023.5	0.35476
1023	0.59944	1023	0.70025	1023	0.35035
1022.5	0.59538	1022.5	0.69254	1022.5	0.35704
1022	0.6003	1022	0.69783	1022	0.36238
1021.5	0.60396	1021.5	0.69692	1021.5	0.35697
1021	0.60237	1021	0.69012	1021	0.35361
1020.5	0.59842	1020.5	0.69333	1020.5	0.3589
1020	0.59682	1020	0.69471	1020	0.3619
1019.5	0.59808	1019.5	0.69706	1019.5	0.35874
1019	0.59903	1019	0.70314	1019	0.3653
1018.5	0.60416	1018.5	0.69709	1018.5	0.36554
1018	0.60353	1018	0.6965	1018	0.35802
1017.5	0.59673	1017.5	0.68885	1017.5	0.36201
1017	0.59733	1017	0.68844	1017	0.3664
1016.5	0.60086	1016.5	0.69605	1016.5	0.35824
1016	0.59804	1016	0.69479	1016	0.35516
1015.5	0.59595	1015.5	0.69424	1015.5	0.35766
1015	0.60015	1015	0.69229	1015	0.36218
1014.5	0.60281	1014.5	0.69098	1014.5	0.36566
1014	0.60238	1014	0.69704	1014	0.36183
1013.5	0.60679	1013.5	0.70687	1013.5	0.36499
1013	0.60472	1013	0.70207	1013	0.36852
1012.5	0.60098	1012.5	0.69648	1012.5	0.36246
1012	0.60229	1012	0.69568	1012	0.35893
1011.5	0.60516	1011.5	0.69159	1011.5	0.35508
1011	0.60298	1011	0.6943	1011	0.35728
1010.5	0.60066	1010.5	0.69567	1010.5	0.36126
1010	0.60468	1010	0.69448	1010	0.3596
1009.5	0.60097	1009.5	0.69455	1009.5	0.36159
1009	0.60047	1009	0.69197	1009	0.36065
1008.5	0.60478	1008.5	0.69265	1008.5	0.35652
1008	0.6036	1008	0.68934	1008	0.35886
1007.5	0.60061	1007.5	0.68552	1007.5	0.36713
1007	0.60102	1007	0.6902	1007	0.36357
1006.5	0.60145	1006.5	0.69693	1006.5	0.36122
1006	0.6032	1006	0.7003	1006	0.35898
1005.5	0.60188	1005.5	0.69908	1005.5	0.36233
1005	0.60123	1005	0.69805	1005	0.3636
1004.5	0.60162	1004.5	0.7019	1004.5	0.36532
1004	0.59911	1004	0.69595	1004	0.36724
1003.5	0.59962	1003.5	0.69146	1003.5	0.35462
1003	0.60054	1003	0.69661	1003	0.35647
1002.5	0.60005	1002.5	0.70041	1002.5	0.36498
1002	0.59896	1002	0.70492	1002	0.3662
1001.5	0.60275	1001.5	0.703	1001.5	0.36697
1001	0.60536	1001	0.69251	1001	0.3661
1000.5	0.60245	1000.5	0.68984	1000.5	0.3702
1000	0.60161	1000	0.69812	1000	0.36998
999.5	0.60206	999.5	0.7005	999.5	0.35943
999	0.60691	999	0.69493	999	0.35518
998.5	0.60425	998.5	0.69584	998.5	0.36201
998	0.599	998	0.70059	998	0.37039
997.5	0.60265	997.5	0.69969	997.5	0.37057
997	0.59915	997	0.70479	997	0.36853
996.5	0.60143	996.5	0.7087	996.5	0.36997
996	0.60641	996	0.70067	996	0.37236
995.5	0.60305	995.5	0.69979	995.5	0.37185
995	0.60347	995	0.70216	995	0.37372
994.5	0.6041	994.5	0.69355	994.5	0.36983
994	0.60428	994	0.69384	994	0.36798
993.5	0.60492	993.5	0.6978	993.5	0.36774
993	0.60446	993	0.69816	993	0.36319
992.5	0.60267	992.5	0.69293	992.5	0.37263
992	0.60117	992	0.69248	992	0.37921
991.5	0.6007	991.5	0.70003	991.5	0.3746
991	0.5993	991	0.69496	991	0.37544
990.5	0.60073	990.5	0.69155	990.5	0.37718
990	0.60016	990	0.68994	990	0.37448
989.5	0.60247	989.5	0.69173	989.5	0.37294
989	0.6057	989	0.6945	989	0.37449
988.5	0.60606	988.5	0.69566	988.5	0.37563
988	0.60785	988	0.69356	988	0.38028
987.5	0.60648	987.5	0.69571	987.5	0.38196
987	0.60323	987	0.69648	987	0.37577
986.5	0.6011	986.5	0.69093	986.5	0.37319
986	0.60049	986	0.69383	986	0.36948
985.5	0.60279	985.5	0.69257	985.5	0.3763
985	0.6031	985	0.69413	985	0.37634
984.5	0.60203	984.5	0.70453	984.5	0.37209
984	0.60552	984	0.70296	984	0.38037
983.5	0.60623	983.5	0.70091	983.5	0.3792
983	0.60448	983	0.69703	983	0.37007
982.5	0.60222	982.5	0.69193	982.5	0.36449
982	0.60035	982	0.69536	982	0.36855
981.5	0.6032	981.5	0.6896	981.5	0.3736
981	0.60214	981	0.69164	981	0.37327
980.5	0.59975	980.5	0.69995	980.5	0.37865
980	0.6038	980	0.69627	980	0.38532
979.5	0.60632	979.5	0.69179	979.5	0.38178
979	0.60387	979	0.6922	979	0.37695
978.5	0.59986	978.5	0.69144	978.5	0.38023
978	0.59962	978	0.69217	978	0.38127
977.5	0.60604	977.5	0.6943	977.5	0.37842
977	0.61025	977	0.69864	977	0.37732
976.5	0.60764	976.5	0.70074	976.5	0.3782
976	0.60249	976	0.69286	976	0.37777
975.5	0.60058	975.5	0.69114	975.5	0.37768
975	0.60162	975	0.69139	975	0.37851
974.5	0.60337	974.5	0.69183	974.5	0.37556
974	0.60419	974	0.69453	974	0.37787
973.5	0.60423	973.5	0.69468	973.5	0.38177
973	0.60389	973	0.69649	973	0.38134
972.5	0.60757	972.5	0.69963	972.5	0.37292
972	0.60727	972	0.69524	972	0.38355
971.5	0.60137	971.5	0.69125	971.5	0.39771
971	0.60585	971	0.69338	971	0.38651
970.5	0.6099	970.5	0.69658	970.5	0.38058
970	0.60718	970	0.69817	970	0.38178
969.5	0.60568	969.5	0.69544	969.5	0.3803
969	0.60381	969	0.6877	969	0.37839
968.5	0.60176	968.5	0.68865	968.5	0.37353
968	0.60427	968	0.6973	968	0.37488
967.5	0.60869	967.5	0.70195	967.5	0.37694
967	0.61013	967	0.70439	967	0.37903
966.5	0.60163	966.5	0.69802	966.5	0.38221
966	0.59925	966	0.68912	966	0.38133
965.5	0.60612	965.5	0.68415	965.5	0.38502
965	0.60889	965	0.69632	965	0.38223
964.5	0.60526	964.5	0.69809	964.5	0.38757
964	0.60438	964	0.6895	964	0.39139
963.5	0.6105	963.5	0.69405	963.5	0.38795
963	0.61234	963	0.69787	963	0.3854
962.5	0.60694	962.5	0.69263	962.5	0.37972
962	0.60518	962	0.69228	962	0.38966
961.5	0.60628	961.5	0.69595	961.5	0.39498
961	0.60216	961	0.6966	961	0.38526
960.5	0.60179	960.5	0.69297	960.5	0.38357
960	0.60074	960	0.6911	960	0.38732
959.5	0.6026	959.5	0.6922	959.5	0.38623
959	0.60891	959	0.69454	959	0.391
958.5	0.60644	958.5	0.6974	958.5	0.40291
958	0.60445	958	0.69588	958	0.39768
957.5	0.60343	957.5	0.70016	957.5	0.38571
957	0.60237	957	0.69943	957	0.39197
956.5	0.6035	956.5	0.68807	956.5	0.39662
956	0.60418	956	0.68633	956	0.38799
955.5	0.60468	955.5	0.6887	955.5	0.38554
955	0.60382	955	0.69019	955	0.39265
954.5	0.60592	954.5	0.69839	954.5	0.39655
954	0.60275	954	0.70064	954	0.38594
953.5	0.60313	953.5	0.69816	953.5	0.38163
953	0.60715	953	0.69869	953	0.38848
952.5	0.60475	952.5	0.697	952.5	0.3876
952	0.60667	952	0.68877	952	0.40002
951.5	0.6072	951.5	0.68972	951.5	0.40931
951	0.60355	951	0.69762	951	0.40111
950.5	0.60656	950.5	0.68931	950.5	0.40057
950	0.61042	950	0.68498	950	0.39684
949.5	0.60668	949.5	0.69325	949.5	0.39634
949	0.60094	949	0.69519	949	0.39636
948.5	0.60015	948.5	0.69393	948.5	0.38724
948	0.60325	948	0.69626	948	0.39186
947.5	0.60455	947.5	0.69503	947.5	0.39665
947	0.60604	947	0.68991	947	0.39016
946.5	0.6057	946.5	0.68803	946.5	0.39022
946	0.60319	946	0.69	946	0.39666
945.5	0.60405	945.5	0.69271	945.5	0.39906
945	0.60591	945	0.68767	945	0.39286
944.5	0.60738	944.5	0.69155	944.5	0.39182
944	0.60068	944	0.68591	944	0.40478
943.5	0.59868	943.5	0.69145	943.5	0.40913
943	0.60301	943	0.69951	943	0.39769
942.5	0.60294	942.5	0.69281	942.5	0.39668
942	0.60486	942	0.69553	942	0.40716
941.5	0.60519	941.5	0.69397	941.5	0.40807
941	0.60659	941	0.68669	941	0.40032
940.5	0.60925	940.5	0.68781	940.5	0.39468
940	0.60863	940	0.69202	940	0.39273
939.5	0.60069	939.5	0.68474	939.5	0.39892
939	0.60047	939	0.68571	939	0.39747
938.5	0.60551	938.5	0.69119	938.5	0.39725
938	0.60631	938	0.68959	938	0.40492
937.5	0.59876	937.5	0.68857	937.5	0.39857
937	0.59624	937	0.69128	937	0.39536
936.5	0.60404	936.5	0.69646	936.5	0.40523
936	0.60212	936	0.69254	936	0.40439
935.5	0.60221	935.5	0.69162	935.5	0.40031
935	0.60687	935	0.70109	935	0.4044
934.5	0.60671	934.5	0.70053	934.5	0.39314
934	0.60691	934	0.69464	934	0.38651
933.5	0.60915	933.5	0.69818	933.5	0.39414
933	0.60352	933	0.70819	933	0.3978
932.5	0.60402	932.5	0.69974	932.5	0.39666
932	0.60547	932	0.6871	932	0.40401
931.5	0.60343	931.5	0.6925	931.5	0.41083
931	0.60601	931	0.69856	931	0.4128
930.5	0.60569	930.5	0.68968	930.5	0.405
930	0.60894	930	0.68604	930	0.39852
929.5	0.61112	929.5	0.68839	929.5	0.39964
929	0.60544	929	0.69015	929	0.39972
928.5	0.60585	928.5	0.68838	928.5	0.40141
928	0.61062	928	0.69232	928	0.40032
927.5	0.60213	927.5	0.69687	927.5	0.40757
927	0.60013	927	0.69225	927	0.41004
926.5	0.60718	926.5	0.68971	926.5	0.39469
926	0.60871	926	0.68576	926	0.40453
925.5	0.60225	925.5	0.6865	925.5	0.42561
925	0.59469	925	0.68441	925	0.41695
924.5	0.60004	924.5	0.69278	924.5	0.40814
924	0.60526	924	0.69861	924	0.41595
923.5	0.60826	923.5	0.69018	923.5	0.41966
923	0.60683	923	0.69062	923	0.412
922.5	0.60539	922.5	0.69009	922.5	0.408
922	0.607	922	0.69133	922	0.40411
921.5	0.6042	921.5	0.698	921.5	0.40618
921	0.60446	921	0.69279	921	0.40649
920.5	0.60243	920.5	0.689	920.5	0.4075
920	0.59937	920	0.68971	920	0.41029
919.5	0.60295	919.5	0.69283	919.5	0.41473
919	0.604	919	0.69219	919	0.41746
918.5	0.60402	918.5	0.68241	918.5	0.41483
918	0.60386	918	0.68495	918	0.40993
917.5	0.60885	917.5	0.68656	917.5	0.41004
917	0.61123	917	0.68635	917	0.41912
916.5	0.60628	916.5	0.68818	916.5	0.41679
916	0.60808	916	0.68928	916	0.40926
915.5	0.60734	915.5	0.69796	915.5	0.40367
915	0.60685	915	0.69969	915	0.41119
914.5	0.6043	914.5	0.69526	914.5	0.41327
914	0.60134	914	0.69399	914	0.40409
913.5	0.60652	913.5	0.69185	913.5	0.40967
913	0.61074	913	0.69202	913	0.41784
912.5	0.60853	912.5	0.68973	912.5	0.41629
912	0.60096	912	0.68094	912	0.41706
911.5	0.60028	911.5	0.67391	911.5	0.41879
911	0.60296	911	0.68661	911	0.41245
910.5	0.60149	910.5	0.69328	910.5	0.4132
910	0.60126	910	0.68774	910	0.41521
909.5	0.60915	909.5	0.68608	909.5	0.40862
909	0.6104	909	0.6919	909	0.40578
908.5	0.60654	908.5	0.68827	908.5	0.41198
908	0.60996	908	0.67594	908	0.41882
907.5	0.61226	907.5	0.67871	907.5	0.42204
907	0.60353	907	0.69063	907	0.42252
906.5	0.6021	906.5	0.69087	906.5	0.42381
906	0.60867	906	0.68292	906	0.41848
905.5	0.6007	905.5	0.67962	905.5	0.41168
905	0.59978	905	0.67952	905	0.40954
904.5	0.60432	904.5	0.67279	904.5	0.40624
904	0.60945	904	0.67615	904	0.4197
903.5	0.61089	903.5	0.67936	903.5	0.43334
903	0.6069	903	0.67901	903	0.41529
902.5	0.60764	902.5	0.69352	902.5	0.4143
902	0.60489	902	0.69228	902	0.42983
901.5	0.60806	901.5	0.6825	901.5	0.42605
901	0.61307	901	0.68314	901	0.42849
900.5	0.60425	900.5	0.69124	900.5	0.44165
900	0.59947	900	0.69495	900	0.42452
899.5	0.597	899.5	0.69616	899.5	0.41522
899	0.59756	899	0.68648	899	0.43256
898.5	0.60559	898.5	0.68354	898.5	0.43115
898	0.60669	898	0.68772	898	0.41389
897.5	0.60382	897.5	0.6782	897.5	0.41776
897	0.60266	897	0.67576	897	0.437
896.5	0.60787	896.5	0.6836	896.5	0.43138
896	0.61237	896	0.67464	896	0.4199
895.5	0.60771	895.5	0.68562	895.5	0.42142
895	0.60614	895	0.69644	895	0.42933
894.5	0.61207	894.5	0.68551	894.5	0.43279
894	0.60942	894	0.67751	894	0.41298
893.5	0.60228	893.5	0.68021	893.5	0.40181
893	0.60794	893	0.6891	893	0.4145
892.5	0.60991	892.5	0.67683	892.5	0.41989
892	0.6016	892	0.67985	892	0.42006
891.5	0.59468	891.5	0.69612	891.5	0.42005
891	0.60011	891	0.69065	891	0.42262
890.5	0.61122	890.5	0.68116	890.5	0.43173
890	0.61064	890	0.68554	890	0.4338
889.5	0.60736	889.5	0.69248	889.5	0.4224
889	0.60356	889	0.68959	889	0.42621
888.5	0.60367	888.5	0.67258	888.5	0.41925
888	0.60251	888	0.6763	888	0.4129
887.5	0.60423	887.5	0.6821	887.5	0.41818
887	0.60896	887	0.67685	887	0.41358
886.5	0.59958	886.5	0.68488	886.5	0.42076
886	0.60071	886	0.68575	886	0.43869
885.5	0.60313	885.5	0.68236	885.5	0.44005
885	0.60608	885	0.68952	885	0.43492
884.5	0.60472	884.5	0.68766	884.5	0.4379
884	0.6063	884	0.68329	884	0.448
883.5	0.61146	883.5	0.67648	883.5	0.45034
883	0.59991	883	0.67033	883	0.44253
882.5	0.5979	882.5	0.68085	882.5	0.441
882	0.61037	882	0.67758	882	0.44191
881.5	0.61691	881.5	0.67015	881.5	0.43905
881	0.60745	881	0.66326	881	0.42733
880.5	0.60518	880.5	0.67826	880.5	0.41709
880	0.60157	880	0.69732	880	0.42674
879.5	0.60009	879.5	0.69038	879.5	0.441
879	0.5995	879	0.68655	879	0.44208
878.5	0.59625	878.5	0.68098	878.5	0.44383
878	0.60284	878	0.67273	878	0.43534
877.5	0.61215	877.5	0.67424	877.5	0.43559
877	0.61049	877	0.67241	877	0.44768
876.5	0.60332	876.5	0.67927	876.5	0.43506
876	0.60391	876	0.69763	876	0.42033
875.5	0.60474	875.5	0.68754	875.5	0.43454
875	0.60393	875	0.67501	875	0.43794
874.5	0.59731	874.5	0.66911	874.5	0.43535
874	0.59839	874	0.6727	874	0.44182
873.5	0.60393	873.5	0.67827	873.5	0.43985
873	0.6026	873	0.67471	873	0.43435
872.5	0.60839	872.5	0.68262	872.5	0.43003
872	0.60714	872	0.68287	872	0.44423
871.5	0.60158	871.5	0.67532	871.5	0.44282
871	0.60154	871	0.67575	871	0.4337
870.5	0.60252	870.5	0.67596	870.5	0.44763
870	0.60064	870	0.67385	870	0.446
869.5	0.59554	869.5	0.68225	869.5	0.42749
869	0.59565	869	0.69016	869	0.42714
868.5	0.59278	868.5	0.675	868.5	0.43128
868	0.59488	868	0.6661	868	0.43227
867.5	0.60587	867.5	0.6711	867.5	0.4412
867	0.60236	867	0.677	867	0.43957
866.5	0.60299	866.5	0.67724	866.5	0.44283
866	0.60509	866	0.67927	866	0.45038
865.5	0.59492	865.5	0.68462	865.5	0.44279
865	0.60226	865	0.67409	865	0.4282
864.5	0.5991	864.5	0.67047	864.5	0.42941
864	0.59386	864	0.66854	864	0.43434
863.5	0.60021	863.5	0.67957	863.5	0.43532
863	0.60261	863	0.69511	863	0.43874
862.5	0.60248	862.5	0.69243	862.5	0.43387
862	0.59818	862	0.67657	862	0.44426
861.5	0.60298	861.5	0.6743	861.5	0.45759
861	0.60577	861	0.69051	861	0.45741
860.5	0.59852	860.5	0.68172	860.5	0.44028
860	0.59839	860	0.67229	860	0.42855
859.5	0.60136	859.5	0.68113	859.5	0.4571
859	0.60386	859	0.67369	859	0.45757
858.5	0.59965	858.5	0.67382	858.5	0.43572
858	0.58946	858	0.67141	858	0.44623
857.5	0.59444	857.5	0.66744	857.5	0.45109
857	0.60094	857	0.67268	857	0.44792
856.5	0.59438	856.5	0.67318	856.5	0.46751
856	0.59767	856	0.66749	856	0.47138
855.5	0.602	855.5	0.66594	855.5	0.45215
855	0.60041	855	0.67295	855	0.43861
854.5	0.60555	854.5	0.67473	854.5	0.44098
854	0.60337	854	0.6767	854	0.46481
853.5	0.60173	853.5	0.66824	853.5	0.46458
853	0.59547	853	0.67118	853	0.45077
852.5	0.59137	852.5	0.67149	852.5	0.47617
852	0.5983	852	0.67301	852	0.47758
851.5	0.60511	851.5	0.68167	851.5	0.46396
851	0.59951	851	0.66443	851	0.45292
850.5	0.59189	850.5	0.66075	850.5	0.43892
850	0.59223	850	0.66749	850	0.4407
849.5	0.59502	849.5	0.6687	849.5	0.43918
849	0.59017	849	0.66967	849	0.43942
848.5	0.59396	848.5	0.66703	848.5	0.43646
848	0.597	848	0.66914	848	0.44081
847.5	0.59315	847.5	0.67434	847.5	0.44113
847	0.59137	847	0.67124	847	0.43989
846.5	0.58811	846.5	0.66565	846.5	0.4404
846	0.5868	846	0.66208	846	0.43561
845.5	0.58842	845.5	0.6652	845.5	0.43795
845	0.5837	845	0.67035	845	0.44454
844.5	0.58415	844.5	0.66542	844.5	0.43834
844	0.59128	844	0.66578	844	0.43573
843.5	0.59264	843.5	0.66047	843.5	0.43817
843	0.58963	843	0.6596	843	0.4389
842.5	0.58766	842.5	0.66631	842.5	0.44773
842	0.59295	842	0.66328	842	0.44612
841.5	0.59471	841.5	0.66368	841.5	0.44027
841	0.58989	841	0.66338	841	0.44311
840.5	0.58578	840.5	0.66654	840.5	0.44661
840	0.58485	840	0.66958	840	0.44388
839.5	0.58586	839.5	0.66317	839.5	0.43895
839	0.5861	839	0.66191	839	0.44166
838.5	0.58605	838.5	0.66548	838.5	0.44579
838	0.58442	838	0.66461	838	0.44903
837.5	0.58551	837.5	0.66436	837.5	0.45063
837	0.58283	837	0.66356	837	0.44748
836.5	0.58379	836.5	0.66534	836.5	0.44391
836	0.58682	836	0.66446	836	0.4424
835.5	0.58373	835.5	0.66302	835.5	0.44305
835	0.58846	835	0.66488	835	0.4445
834.5	0.59032	834.5	0.66552	834.5	0.44346
834	0.59177	834	0.66488	834	0.44763
833.5	0.59325	833.5	0.66018	833.5	0.4525
833	0.59003	833	0.66026	833	0.45041
832.5	0.58913	832.5	0.66176	832.5	0.4514
832	0.58673	832	0.66439	832	0.45078
831.5	0.58549	831.5	0.66278	831.5	0.44871
831	0.58739	831	0.66243	831	0.44815
830.5	0.58826	830.5	0.66334	830.5	0.45058
830	0.58631	830	0.66019	830	0.45197
829.5	0.58535	829.5	0.66162	829.5	0.44781
829	0.58631	829	0.66436	829	0.4478
828.5	0.5856	828.5	0.66007	828.5	0.44687
828	0.58609	828	0.65452	828	0.45092
827.5	0.58855	827.5	0.65905	827.5	0.45498
827	0.58755	827	0.66124	827	0.45653
826.5	0.58609	826.5	0.65622	826.5	0.45251
826	0.58739	826	0.65749	826	0.44731
825.5	0.58747	825.5	0.66154	825.5	0.45764
825	0.58656	825	0.65969	825	0.46148
824.5	0.58605	824.5	0.65844	824.5	0.45674
824	0.58541	824	0.66012	824	0.4556
823.5	0.58692	823.5	0.66287	823.5	0.45308
823	0.58408	823	0.66118	823	0.45438
822.5	0.58087	822.5	0.6573	822.5	0.45894
822	0.58404	822	0.65874	822	0.4583
821.5	0.58676	821.5	0.65805	821.5	0.45265
821	0.58696	821	0.65704	821	0.45301
820.5	0.58664	820.5	0.65668	820.5	0.45813
820	0.58519	820	0.65553	820	0.45562
819.5	0.58421	819.5	0.65637	819.5	0.45604
819	0.58699	819	0.66121	819	0.459
818.5	0.58465	818.5	0.66139	818.5	0.45983
818	0.57907	818	0.65477	818	0.45891
817.5	0.57977	817.5	0.65687	817.5	0.45963
817	0.58268	817	0.66025	817	0.46155
816.5	0.58442	816.5	0.65599	816.5	0.46158
816	0.5874	816	0.65637	816	0.46416
815.5	0.58659	815.5	0.65557	815.5	0.46181
815	0.58321	815	0.65199	815	0.45917
814.5	0.58584	814.5	0.65519	814.5	0.45838
814	0.58715	814	0.65792	814	0.46013
813.5	0.5839	813.5	0.65451	813.5	0.4616
813	0.58261	813	0.65038	813	0.46244
812.5	0.58548	812.5	0.65502	812.5	0.46286
812	0.58726	812	0.65814	812	0.46095
811.5	0.58583	811.5	0.65548	811.5	0.46538
811	0.58374	811	0.65617	811	0.46788
810.5	0.58011	810.5	0.65684	810.5	0.46393
810	0.58046	810	0.65622	810	0.46458
809.5	0.58186	809.5	0.65457	809.5	0.46353
809	0.58095	809	0.65101	809	0.46147
808.5	0.58045	808.5	0.65239	808.5	0.46348
808	0.58146	808	0.6565	808	0.4628
807.5	0.58149	807.5	0.65328	807.5	0.45944
807	0.5829	807	0.65282	807	0.46342
806.5	0.58463	806.5	0.6528	806.5	0.46895
806	0.58309	806	0.64946	806	0.4673
805.5	0.58365	805.5	0.65062	805.5	0.46652
805	0.58365	805	0.65129	805	0.46487
804.5	0.58271	804.5	0.65004	804.5	0.46178
804	0.58227	804	0.6492	804	0.45985
803.5	0.58121	803.5	0.65346	803.5	0.46785
803	0.57852	803	0.6545	803	0.47385
802.5	0.57784	802.5	0.65287	802.5	0.46978
802	0.58101	802	0.65407	802	0.4693
801.5	0.58174	801.5	0.65212	801.5	0.47106
801	0.5794	801	0.65158	801	0.46897
800.5	0.577	800.5	0.65344	800.5	0.4694
800	0.57621	800	0.65015	800	0.47085
799.5	0.58044	799.5	0.64792	799.5	0.47254
799	0.58075	799	0.65064	799	0.47424
798.5	0.57764	798.5	0.65158	798.5	0.46947
798	0.57747	798	0.64906	798	0.46987
797.5	0.57595	797.5	0.65068	797.5	0.47073
797	0.57622	797	0.65079	797	0.47039
796.5	0.57913	796.5	0.65094	796.5	0.47423
796	0.58107	796	0.65354	796	0.47714
795.5	0.58171	795.5	0.64884	795.5	0.47924
795	0.58067	795	0.6494	795	0.47818
794.5	0.57967	794.5	0.6528	794.5	0.47774
794	0.57661	794	0.64979	794	0.47367
793.5	0.57604	793.5	0.64923	793.5	0.47235
793	0.57876	793	0.64804	793	0.47663
792.5	0.57741	792.5	0.6455	792.5	0.47428
792	0.57547	792	0.64396	792	0.47172
791.5	0.57569	791.5	0.64596	791.5	0.47413
791	0.57654	791	0.64628	791	0.4789
790.5	0.5773	790.5	0.64524	790.5	0.48431
790	0.5769	790	0.64772	790	0.48407
789.5	0.57573	789.5	0.64814	789.5	0.4812
789	0.57323	789	0.64779	789	0.48005
788.5	0.57392	788.5	0.64889	788.5	0.47873
788	0.5771	788	0.64776	788	0.4807
787.5	0.57759	787.5	0.64605	787.5	0.48232
787	0.57831	787	0.64606	787	0.48136
786.5	0.57635	786.5	0.64416	786.5	0.47784
786	0.57656	786	0.64529	786	0.48087
785.5	0.57959	785.5	0.64611	785.5	0.48306
785	0.57748	785	0.64721	785	0.47722
784.5	0.57354	784.5	0.64733	784.5	0.48088
784	0.57438	784	0.64318	784	0.48607
783.5	0.57581	783.5	0.64347	783.5	0.48689
783	0.57511	783	0.64532	783	0.48652
782.5	0.57465	782.5	0.64607	782.5	0.48272
782	0.57579	782	0.64527	782	0.48133
781.5	0.57713	781.5	0.64468	781.5	0.48336
781	0.5763	781	0.64825	781	0.48308
780.5	0.57466	780.5	0.64668	780.5	0.48322
780	0.57403	780	0.64307	780	0.48423
779.5	0.57194	779.5	0.64215	779.5	0.48309
779	0.57213	779	0.63992	779	0.48309
778.5	0.57558	778.5	0.64203	778.5	0.48221
778	0.57443	778	0.64367	778	0.48496
777.5	0.57177	777.5	0.64117	777.5	0.48855
777	0.57341	777	0.63987	777	0.4893
776.5	0.57574	776.5	0.64232	776.5	0.48739
776	0.57371	776	0.64328	776	0.4871
775.5	0.56917	775.5	0.64012	775.5	0.48594
775	0.56914	775	0.6404	775	0.48464
774.5	0.57207	774.5	0.64224	774.5	0.48515
774	0.57343	774	0.64169	774	0.48722
773.5	0.57523	773.5	0.64139	773.5	0.49047
773	0.57224	773	0.63982	773	0.49029
772.5	0.57036	772.5	0.63935	772.5	0.48832
772	0.57155	772	0.63999	772	0.48638
771.5	0.57269	771.5	0.63856	771.5	0.48843
771	0.57296	771	0.63909	771	0.49269
770.5	0.57155	770.5	0.63825	770.5	0.49256
770	0.57209	770	0.6398	770	0.49259
769.5	0.57229	769.5	0.64134	769.5	0.49584
769	0.57127	769	0.63714	769	0.49761
768.5	0.57103	768.5	0.63522	768.5	0.49425
768	0.57119	768	0.63984	768	0.49274
767.5	0.57087	767.5	0.63806	767.5	0.49427
767	0.57013	767	0.63321	767	0.49493
766.5	0.56889	766.5	0.63431	766.5	0.49368
766	0.56919	766	0.63497	766	0.49069
765.5	0.56832	765.5	0.63683	765.5	0.49235
765	0.56728	765	0.63568	765	0.4942
764.5	0.56867	764.5	0.63584	764.5	0.49456
764	0.56891	764	0.6375	764	0.49425
763.5	0.56667	763.5	0.63443	763.5	0.49405
763	0.5659	763	0.63482	763	0.49535
762.5	0.56489	762.5	0.63672	762.5	0.49779
762	0.56892	762	0.63462	762	0.49931
761.5	0.56846	761.5	0.63109	761.5	0.49401
761	0.56385	761	0.63045	761	0.49525
760.5	0.56803	760.5	0.63427	760.5	0.49869
760	0.56767	760	0.63663	760	0.49946
759.5	0.5652	759.5	0.63354	759.5	0.5018
759	0.56754	759	0.63092	759	0.49764
758.5	0.56794	758.5	0.63275	758.5	0.49801
758	0.56688	758	0.633	758	0.5016
757.5	0.56503	757.5	0.63053	757.5	0.49897
757	0.56383	757	0.63009	757	0.49557
756.5	0.56502	756.5	0.632	756.5	0.49804
756	0.56756	756	0.63448	756	0.50166
755.5	0.56756	755.5	0.63508	755.5	0.50295
755	0.565	755	0.63479	755	0.50059
754.5	0.56393	754.5	0.63409	754.5	0.49938
754	0.56506	754	0.63316	754	0.50237
753.5	0.56429	753.5	0.6301	753.5	0.50309
753	0.56222	753	0.6281	753	0.50333
752.5	0.56378	752.5	0.6307	752.5	0.50269
752	0.56344	752	0.63233	752	0.50185
751.5	0.56454	751.5	0.63032	751.5	0.5054
751	0.56488	751	0.62937	751	0.50791
750.5	0.56408	750.5	0.62845	750.5	0.50419
750	0.5627	750	0.6257	750	0.50413
749.5	0.56156	749.5	0.62599	749.5	0.50437
749	0.56264	749	0.62718	749	0.50245
748.5	0.56279	748.5	0.62778	748.5	0.50345
748	0.56403	748	0.6286	748	0.50346
747.5	0.56307	747.5	0.62772	747.5	0.50546
747	0.56195	747	0.62875	747	0.50599
746.5	0.56216	746.5	0.62676	746.5	0.50428
746	0.56083	746	0.62366	746	0.50654
745.5	0.56002	745.5	0.62313	745.5	0.50733
745	0.56071	745	0.62522	745	0.50466
744.5	0.55955	744.5	0.6278	744.5	0.50611
744	0.55801	744	0.62641	744	0.50886
743.5	0.55711	743.5	0.62692	743.5	0.51117
743	0.55831	743	0.62441	743	0.50974
742.5	0.55833	742.5	0.62216	742.5	0.50772
742	0.55872	742	0.62413	742	0.50739
741.5	0.56111	741.5	0.62611	741.5	0.5067
741	0.55944	741	0.62596	741	0.50838
740.5	0.55925	740.5	0.6249	740.5	0.50823
740	0.56112	740	0.62239	740	0.50962
739.5	0.55895	739.5	0.62067	739.5	0.5092
739	0.55939	739	0.62128	739	0.512
738.5	0.55824	738.5	0.62289	738.5	0.51211
738	0.55723	738	0.62302	738	0.51248
737.5	0.5604	737.5	0.62297	737.5	0.51551
737	0.56183	737	0.62324	737	0.51515
736.5	0.55973	736.5	0.62231	736.5	0.51307
736	0.5574	736	0.62491	736	0.51397
735.5	0.55539	735.5	0.6233	735.5	0.51563
735	0.55583	735	0.62049	735	0.5138
734.5	0.55725	734.5	0.62023	734.5	0.51343
734	0.55547	734	0.62104	734	0.51652
733.5	0.5542	733.5	0.62098	733.5	0.51501
733	0.55546	733	0.61892	733	0.51331
732.5	0.55488	732.5	0.6194	732.5	0.51523
732	0.55471	732	0.61873	732	0.51643
731.5	0.55507	731.5	0.61827	731.5	0.51561
731	0.55517	731	0.61839	731	0.51352
730.5	0.55457	730.5	0.61761	730.5	0.51554
730	0.55565	730	0.61842	730	0.52004
729.5	0.55594	729.5	0.6189	729.5	0.52029
729	0.55387	729	0.61924	729	0.51906
728.5	0.55427	728.5	0.61849	728.5	0.51922
728	0.55266	728	0.61741	728	0.51992
727.5	0.55184	727.5	0.61838	727.5	0.51947
727	0.55265	727	0.61767	727	0.51997
726.5	0.55199	726.5	0.61592	726.5	0.52089
726	0.55318	726	0.61567	726	0.51942
725.5	0.552	725.5	0.61624	725.5	0.51933
725	0.55142	725	0.61749	725	0.52206
724.5	0.55382	724.5	0.61636	724.5	0.52025
724	0.55234	724	0.6145	724	0.51938
723.5	0.55056	723.5	0.61283	723.5	0.52233
723	0.55051	723	0.61354	723	0.52264
722.5	0.55058	722.5	0.61496	722.5	0.52314
722	0.55072	722	0.61357	722	0.52321
721.5	0.55013	721.5	0.61259	721.5	0.52315
721	0.54874	721	0.61251	721	0.52425
720.5	0.54786	720.5	0.61305	720.5	0.52492
720	0.54897	720	0.61372	720	0.5248
719.5	0.54921	719.5	0.61133	719.5	0.52453
719	0.54966	719	0.6107	719	0.52234
718.5	0.5504	718.5	0.61122	718.5	0.52143
718	0.54859	718	0.60898	718	0.52456
717.5	0.54639	717.5	0.61067	717.5	0.52609
717	0.5457	717	0.61352	717	0.52458
716.5	0.54706	716.5	0.61064	716.5	0.52499
716	0.54759	716	0.60895	716	0.52626
715.5	0.54696	715.5	0.60945	715.5	0.52607
715	0.5469	715	0.6097	715	0.52649
714.5	0.54631	714.5	0.6098	714.5	0.52685
714	0.54535	714	0.60947	714	0.52757
713.5	0.54568	713.5	0.61006	713.5	0.52831
713	0.54544	713	0.61001	713	0.52805
712.5	0.54656	712.5	0.60898	712.5	0.52882
712	0.54645	712	0.60666	712	0.5304
711.5	0.54431	711.5	0.60653	711.5	0.53017
711	0.54557	711	0.60719	711	0.52965
710.5	0.54536	710.5	0.60713	710.5	0.52933
710	0.54474	710	0.60722	710	0.52929
709.5	0.54441	709.5	0.6074	709.5	0.53091
709	0.54341	709	0.60737	709	0.53124
708.5	0.54419	708.5	0.60559	708.5	0.53117
708	0.54317	708	0.60408	708	0.53128
707.5	0.54236	707.5	0.60434	707.5	0.53086
707	0.54358	707	0.60519	707	0.5311
706.5	0.54439	706.5	0.60556	706.5	0.53134
706	0.5422	706	0.60414	706	0.53341
705.5	0.54065	705.5	0.60408	705.5	0.53306
705	0.54306	705	0.60378	705	0.53148
704.5	0.54299	704.5	0.60279	704.5	0.53354
704	0.54064	704	0.60392	704	0.53377
703.5	0.54133	703.5	0.6036	703.5	0.53437
703	0.54202	703	0.60393	703	0.53511
702.5	0.54062	702.5	0.6035	702.5	0.53521
702	0.53961	702	0.60216	702	0.53532
701.5	0.53944	701.5	0.60261	701.5	0.53451
701	0.53914	701	0.60133	701	0.53546
700.5	0.54065	700.5	0.60093	700.5	0.53407
700	0.5399	700	0.60072	700	0.5338
699.5	0.53817	699.5	0.59969	699.5	0.53619
699	0.53907	699	0.59999	699	0.53702
698.5	0.53859	698.5	0.60057	698.5	0.53783
698	0.53753	698	0.59975	698	0.53708
697.5	0.53801	697.5	0.59848	697.5	0.53634
697	0.5384	697	0.59968	697	0.53675
696.5	0.53761	696.5	0.59954	696.5	0.53793
696	0.53794	696	0.59817	696	0.53742
695.5	0.5372	695.5	0.59793	695.5	0.53745
695	0.53511	695	0.59836	695	0.53988
694.5	0.53598	694.5	0.59816	694.5	0.54134
694	0.53734	694	0.59696	694	0.5421
693.5	0.53595	693.5	0.59812	693.5	0.54291
693	0.53471	693	0.59826	693	0.54137
692.5	0.53427	692.5	0.59663	692.5	0.53958
692	0.53389	692	0.59638	692	0.54034
691.5	0.53427	691.5	0.59649	691.5	0.54151
691	0.53387	691	0.59514	691	0.54058
690.5	0.53345	690.5	0.5946	690.5	0.53982
690	0.53424	690	0.59537	690	0.54246
689.5	0.53378	689.5	0.59531	689.5	0.54421
689	0.53264	689	0.59447	689	0.5436
688.5	0.53225	688.5	0.59279	688.5	0.54351
688	0.53256	688	0.59278	688	0.54347
687.5	0.53211	687.5	0.59355	687.5	0.54278
687	0.53168	687	0.59323	687	0.54366
686.5	0.53142	686.5	0.5922	686.5	0.54386
686	0.53121	686	0.59148	686	0.54451
685.5	0.5303	685.5	0.59148	685.5	0.54576
685	0.52949	685	0.59029	685	0.54406
684.5	0.53031	684.5	0.58974	684.5	0.54477
684	0.53053	684	0.59051	684	0.54603
683.5	0.53016	683.5	0.59155	683.5	0.54597
683	0.5313	683	0.59057	683	0.54627
682.5	0.53121	682.5	0.58897	682.5	0.54513
682	0.52945	682	0.5883	682	0.54339
681.5	0.53029	681.5	0.58786	681.5	0.54385
681	0.53043	681	0.5879	681	0.5474
680.5	0.52968	680.5	0.58771	680.5	0.54965
680	0.52955	680	0.58696	680	0.5498
679.5	0.52873	679.5	0.58854	679.5	0.54716
679	0.52822	679	0.58907	679	0.54783
678.5	0.5288	678.5	0.58888	678.5	0.54894
678	0.52794	678	0.58954	678	0.54868
677.5	0.52613	677.5	0.5874	677.5	0.55005
677	0.52663	677	0.58712	677	0.54914
676.5	0.52545	676.5	0.58726	676.5	0.55034
676	0.52513	676	0.58727	676	0.55132
675.5	0.52662	675.5	0.58801	675.5	0.55174
675	0.52671	675	0.58623	675	0.55072
674.5	0.52675	674.5	0.58506	674.5	0.55121
674	0.52678	674	0.58555	674	0.55268
673.5	0.52587	673.5	0.58535	673.5	0.55127
673	0.52441	673	0.58452	673	0.55167
672.5	0.52493	672.5	0.58489	672.5	0.55287
672	0.5251	672	0.58418	672	0.55583
671.5	0.52306	671.5	0.5826	671.5	0.55327
671	0.52233	671	0.58217	671	0.55127
670.5	0.52305	670.5	0.58308	670.5	0.55433
670	0.52362	670	0.58453	670	0.55428
669.5	0.52293	669.5	0.58347	669.5	0.5539
669	0.52295	669	0.58232	669	0.55344
668.5	0.52324	668.5	0.58265	668.5	0.55233
668	0.5218	668	0.58265	668	0.55329
667.5	0.52024	667.5	0.58051	667.5	0.55413
667	0.5199	667	0.58056	667	0.55375
666.5	0.52063	666.5	0.58207	666.5	0.55453
666	0.52101	666	0.58198	666	0.55537
665.5	0.52121	665.5	0.5809	665.5	0.55512
665	0.52084	665	0.58039	665	0.5571
664.5	0.51985	664.5	0.58145	664.5	0.55956
664	0.52024	664	0.58018	664	0.55933
663.5	0.52031	663.5	0.5787	663.5	0.55848
663	0.51927	663	0.57771	663	0.55608
662.5	0.51853	662.5	0.5763	662.5	0.55437
662	0.51827	662	0.57653	662	0.5558
661.5	0.51841	661.5	0.57749	661.5	0.55825
661	0.51814	661	0.57683	661	0.55818
660.5	0.51861	660.5	0.57675	660.5	0.55793
660	0.51736	660	0.57818	660	0.55774
659.5	0.51736	659.5	0.57749	659.5	0.55583
659	0.51852	659	0.57695	659	0.55793
658.5	0.51674	658.5	0.57729	658.5	0.56137
658	0.51599	658	0.57598	658	0.56084
657.5	0.51734	657.5	0.57558	657.5	0.56017
657	0.51702	657	0.57648	657	0.56085
656.5	0.51586	656.5	0.57696	656.5	0.56074
656	0.51622	656	0.57606	656	0.56025
655.5	0.51481	655.5	0.57437	655.5	0.56299
655	0.51425	655	0.57472	655	0.56436
654.5	0.51508	654.5	0.5753	654.5	0.5643
654	0.51424	654	0.57482	654	0.56355
653.5	0.51382	653.5	0.5738	653.5	0.5626
653	0.51464	653	0.57385	653	0.56294
652.5	0.51501	652.5	0.57494	652.5	0.56354
652	0.51443	652	0.57429	652	0.5639
651.5	0.51468	651.5	0.5737	651.5	0.5629
651	0.51297	651	0.57353	651	0.56228
650.5	0.51217	650.5	0.5713	650.5	0.56234
650	0.51377	650	0.57073	650	0.5634
649.5	0.51229	649.5	0.57197	649.5	0.56447
649	0.51197	649	0.56995	649	0.56342
648.5	0.51295	648.5	0.56943	648.5	0.56259
648	0.51243	648	0.57042	648	0.56355
647.5	0.51138	647.5	0.56954	647.5	0.56473
647	0.51077	647	0.56943	647	0.56534
646.5	0.5114	646.5	0.56928	646.5	0.56578
646	0.51056	646	0.56852	646	0.56601
645.5	0.50885	645.5	0.56907	645.5	0.56471
645	0.50996	645	0.56941	645	0.56465
644.5	0.50974	644.5	0.56909	644.5	0.56648
644	0.50911	644	0.56953	644	0.56634
643.5	0.50984	643.5	0.56946	643.5	0.56583
643	0.50867	643	0.56786	643	0.56581
642.5	0.50797	642.5	0.56686	642.5	0.56637
642	0.50748	642	0.56681	642	0.56729
641.5	0.50752	641.5	0.56597	641.5	0.56871
641	0.5069	641	0.56693	641	0.57023
640.5	0.50684	640.5	0.56803	640.5	0.57122
640	0.50806	640	0.56706	640	0.57043
639.5	0.508	639.5	0.56601	639.5	0.5685
639	0.50693	639	0.5652	639	0.56768
638.5	0.50661	638.5	0.56519	638.5	0.56861
638	0.50653	638	0.56581	638	0.57025
637.5	0.50657	637.5	0.56632	637.5	0.57111
637	0.50641	637	0.56541	637	0.57136
636.5	0.50513	636.5	0.56478	636.5	0.5711
636	0.50466	636	0.56476	636	0.57137
635.5	0.50435	635.5	0.56451	635.5	0.57011
635	0.50415	635	0.56449	635	0.57062
634.5	0.50543	634.5	0.56344	634.5	0.57109
634	0.50552	634	0.563	634	0.57144
633.5	0.50471	633.5	0.56307	633.5	0.57373
633	0.50496	633	0.56104	633	0.5724
632.5	0.50451	632.5	0.55985	632.5	0.57107
632	0.50403	632	0.56121	632	0.57146
631.5	0.5037	631.5	0.56198	631.5	0.57141
631	0.50293	631	0.56109	631	0.57394
630.5	0.50285	630.5	0.56076	630.5	0.57381
630	0.50195	630	0.56106	630	0.57281
629.5	0.50187	629.5	0.5614	629.5	0.57615
629	0.50255	629	0.56076	629	0.57607
628.5	0.50157	628.5	0.56022	628.5	0.57371
628	0.5015	628	0.56006	628	0.57317
627.5	0.50228	627.5	0.55903	627.5	0.57217
627	0.50193	627	0.55864	627	0.57379
626.5	0.50108	626.5	0.55762	626.5	0.57697
626	0.50102	626	0.55843	626	0.57659
625.5	0.5004	625.5	0.55874	625.5	0.57571
625	0.49937	625	0.55653	625	0.57716
624.5	0.49856	624.5	0.55586	624.5	0.5771
624	0.4983	624	0.55655	624	0.57674
623.5	0.49853	623.5	0.55757	623.5	0.57707
623	0.49817	623	0.55714	623	0.57739
622.5	0.49745	622.5	0.55547	622.5	0.57763
622	0.4969	622	0.55577	622	0.57664
621.5	0.49784	621.5	0.55607	621.5	0.57788
621	0.49813	621	0.55525	621	0.57934
620.5	0.49719	620.5	0.55517	620.5	0.57954
620	0.49743	620	0.5554	620	0.57752
619.5	0.49613	619.5	0.55397	619.5	0.57745
619	0.49651	619	0.55399	619	0.57922
618.5	0.49755	618.5	0.55293	618.5	0.57942
618	0.49819	618	0.55286	618	0.57851
617.5	0.49696	617.5	0.55309	617.5	0.5797
617	0.49645	617	0.55313	617	0.58054
616.5	0.49491	616.5	0.55299	616.5	0.57847
616	0.49462	616	0.55237	616	0.57929
615.5	0.49641	615.5	0.55211	615.5	0.58059
615	0.49574	615	0.55202	615	0.58015
614.5	0.49506	614.5	0.55165	614.5	0.58006
614	0.4945	614	0.55108	614	0.57921
613.5	0.49391	613.5	0.55057	613.5	0.58022
613	0.49272	613	0.55117	613	0.58086
612.5	0.49256	612.5	0.55154	612.5	0.58153
612	0.49347	612	0.54988	612	0.58156
611.5	0.4943	611.5	0.54947	611.5	0.58062
611	0.49392	611	0.5499	611	0.58087
610.5	0.4927	610.5	0.55022	610.5	0.58181
610	0.49292	610	0.54863	610	0.58316
609.5	0.49263	609.5	0.5478	609.5	0.5831
609	0.49125	609	0.54866	609	0.58144
608.5	0.49152	608.5	0.54824	608.5	0.58074
608	0.49263	608	0.54899	608	0.58114
607.5	0.49205	607.5	0.54911	607.5	0.58202
607	0.49205	607	0.54835	607	0.58387
606.5	0.49122	606.5	0.5479	606.5	0.58328
606	0.49018	606	0.54744	606	0.58311
605.5	0.49095	605.5	0.54586	605.5	0.58487
605	0.49124	605	0.5455	605	0.58485
604.5	0.48998	604.5	0.54599	604.5	0.58501
604	0.49036	604	0.5463	604	0.58576
603.5	0.49102	603.5	0.54668	603.5	0.58541
603	0.48934	603	0.54667	603	0.58611
602.5	0.48939	602.5	0.54627	602.5	0.58652
602	0.49001	602	0.54568	602	0.58616
601.5	0.48986	601.5	0.54512	601.5	0.58726
601	0.48951	601	0.54458	601	0.58674
600.5	0.48875	600.5	0.54408	600.5	0.58558
600	0.48775	600	0.54416	600	0.58527
599.5	0.48699	599.5	0.54415	599.5	0.58425
599	0.48761	599	0.54332	599	0.58635
598.5	0.48946	598.5	0.54337	598.5	0.58793
598	0.48928	598	0.54355	598	0.58802
597.5	0.4869	597.5	0.54268	597.5	0.58782
597	0.48627	597	0.54156	597	0.58741
596.5	0.48629	596.5	0.54135	596.5	0.58806
596	0.4863	596	0.54147	596	0.5878
595.5	0.48619	595.5	0.54092	595.5	0.58652
595	0.48642	595	0.54137	595	0.58606
594.5	0.486	594.5	0.54263	594.5	0.58803
594	0.48444	594	0.54194	594	0.58898
593.5	0.48435	593.5	0.54168	593.5	0.5891
593	0.4846	593	0.54091	593	0.58891
592.5	0.48456	592.5	0.53875	592.5	0.58717
592	0.48458	592	0.53879	592	0.58661
591.5	0.48383	591.5	0.53948	591.5	0.58738
591	0.48327	591	0.53868	591	0.58824
590.5	0.4831	590.5	0.53777	590.5	0.58784
590	0.48413	590	0.53841	590	0.5875
589.5	0.48414	589.5	0.5386	589.5	0.58851
589	0.48289	589	0.53917	589	0.59094
588.5	0.4829	588.5	0.53908	588.5	0.59223
588	0.48398	588	0.5371	588	0.59113
587.5	0.48422	587.5	0.53761	587.5	0.59147
587	0.48359	587	0.53772	587	0.59228
586.5	0.4834	586.5	0.53666	586.5	0.59109
586	0.48118	586	0.53664	586	0.59108
585.5	0.48012	585.5	0.53623	585.5	0.59319
585	0.48133	585	0.5365	585	0.5946
584.5	0.48126	584.5	0.53647	584.5	0.59301
584	0.48009	584	0.53501	584	0.59123
583.5	0.47996	583.5	0.53513	583.5	0.59339
583	0.48106	583	0.53542	583	0.59446
582.5	0.48081	582.5	0.53499	582.5	0.59296
582	0.47937	582	0.53554	582	0.59247
581.5	0.47866	581.5	0.53566	581.5	0.59352
581	0.47816	581	0.53433	581	0.59334
580.5	0.47921	580.5	0.53382	580.5	0.59284
580	0.4805	580	0.53373	580	0.59498
579.5	0.47972	579.5	0.53254	579.5	0.5945
579	0.47954	579	0.53175	579	0.59206
578.5	0.47893	578.5	0.53311	578.5	0.59362
578	0.47774	578	0.53322	578	0.59423
577.5	0.47819	577.5	0.53111	577.5	0.59349
577	0.47878	577	0.53077	577	0.59561
576.5	0.47791	576.5	0.53086	576.5	0.59585
576	0.47692	576	0.53118	576	0.59433
575.5	0.47735	575.5	0.5313	575.5	0.59491
575	0.47704	575	0.53135	575	0.59494
574.5	0.47724	574.5	0.53172	574.5	0.59345
574	0.47709	574	0.53084	574	0.59379
573.5	0.47567	573.5	0.53006	573.5	0.59616
573	0.47588	573	0.5304	573	0.59726
572.5	0.47647	572.5	0.52971	572.5	0.59597
572	0.47622	572	0.52855	572	0.59625
571.5	0.4751	571.5	0.52804	571.5	0.59541
571	0.47499	571	0.52727	571	0.59343
570.5	0.47601	570.5	0.52647	570.5	0.59476
570	0.47546	570	0.52728	570	0.59691
569.5	0.47422	569.5	0.52746	569.5	0.59651
569	0.47387	569	0.52751	569	0.59507
568.5	0.47396	568.5	0.52928	568.5	0.59723
568	0.47462	568	0.52865	568	0.59869
567.5	0.47422	567.5	0.52629	567.5	0.59723
567	0.4733	567	0.52512	567	0.59628
566.5	0.47314	566.5	0.52582	566.5	0.59668
566	0.47251	566	0.5267	566	0.59714
565.5	0.47252	565.5	0.52627	565.5	0.59756
565	0.47234	565	0.52575	565	0.59584
564.5	0.47223	564.5	0.52482	564.5	0.59444
564	0.47254	564	0.52414	564	0.59607
563.5	0.47242	563.5	0.52463	563.5	0.59631
563	0.47205	563	0.52489	563	0.59705
562.5	0.47174	562.5	0.52494	562.5	0.59805
562	0.4718	562	0.5249	562	0.59839
561.5	0.47255	561.5	0.52409	561.5	0.59814
561	0.47258	561	0.52352	561	0.5987
560.5	0.47159	560.5	0.52441	560.5	0.59878
560	0.47125	560	0.52457	560	0.5984
559.5	0.47039	559.5	0.52279	559.5	0.59974
559	0.47039	559	0.5211	559	0.59903
558.5	0.46983	558.5	0.52168	558.5	0.59828
558	0.46917	558	0.52208	558	0.59901
557.5	0.4702	557.5	0.52167	557.5	0.59916
557	0.47028	557	0.5203	557	0.59808
556.5	0.46965	556.5	0.51984	556.5	0.59787
556	0.46985	556	0.5214	556	0.59861
555.5	0.46902	555.5	0.52007	555.5	0.59797
555	0.46833	555	0.51908	555	0.59887
554.5	0.46819	554.5	0.51995	554.5	0.59979
554	0.46765	554	0.51958	554	0.59963
553.5	0.4678	553.5	0.51869	553.5	0.60072
553	0.46894	553	0.51853	553	0.59871
552.5	0.46879	552.5	0.51885	552.5	0.59812
552	0.4661	552	0.51917	552	0.60006
551.5	0.46651	551.5	0.51915	551.5	0.60213
551	0.46722	551	0.51795	551	0.60226
550.5	0.46677	550.5	0.5168	550.5	0.60021
550	0.46746	550	0.51716	550	0.59965
549.5	0.46711	549.5	0.51691	549.5	0.60043
549	0.46705	549	0.51615	549	0.60147
548.5	0.46712	548.5	0.51656	548.5	0.59907
548	0.46592	548	0.51625	548	0.59801
547.5	0.46502	547.5	0.51558	547.5	0.60016
547	0.46504	547	0.51554	547	0.60117
546.5	0.46541	546.5	0.51428	546.5	0.60073
546	0.46474	546	0.51384	546	0.60051
545.5	0.46386	545.5	0.51437	545.5	0.60065
545	0.46481	545	0.51306	545	0.60024
544.5	0.46504	544.5	0.51344	544.5	0.60203
544	0.46446	544	0.51449	544	0.60288
543.5	0.46481	543.5	0.51333	543.5	0.60098
543	0.46366	543	0.5131	543	0.60042
542.5	0.46304	542.5	0.51291	542.5	0.60045
542	0.46296	542	0.51237	542	0.60043
541.5	0.46253	541.5	0.51258	541.5	0.6014
541	0.4634	541	0.51164	541	0.60161
540.5	0.46325	540.5	0.51065	540.5	0.60212
540	0.46233	540	0.51154	540	0.6013
539.5	0.46199	539.5	0.51188	539.5	0.60048
539	0.46108	539	0.511	539	0.60183
538.5	0.46161	538.5	0.5104	538.5	0.60269
538	0.46225	538	0.5096	538	0.60192
537.5	0.46149	537.5	0.50909	537.5	0.59886
537	0.46243	537	0.51002	537	0.59972
536.5	0.46238	536.5	0.50983	536.5	0.60264
536	0.46112	536	0.50906	536	0.60373
535.5	0.46129	535.5	0.50822	535.5	0.60265
535	0.46058	535	0.50931	535	0.60183
534.5	0.45975	534.5	0.51002	534.5	0.60105
534	0.46005	534	0.50853	534	0.59939
533.5	0.45888	533.5	0.50846	533.5	0.59885
533	0.45867	533	0.50748	533	0.5993
532.5	0.46078	532.5	0.50723	532.5	0.59983
532	0.46004	532	0.50669	532	0.60057
531.5	0.45981	531.5	0.50559	531.5	0.60327
531	0.45988	531	0.50537	531	0.60224
530.5	0.4583	530.5	0.50477	530.5	0.60092
530	0.45801	530	0.50446	530	0.60091
529.5	0.45791	529.5	0.50519	529.5	0.60109
529	0.45823	529	0.50577	529	0.60251
528.5	0.45857	528.5	0.50576	528.5	0.60272
528	0.45831	528	0.50475	528	0.60274
527.5	0.45874	527.5	0.50337	527.5	0.60284
527	0.45907	527	0.50404	527	0.60321
526.5	0.45833	526.5	0.50412	526.5	0.60337
526	0.45771	526	0.50319	526	0.60193
525.5	0.45746	525.5	0.50315	525.5	0.60107
525	0.45738	525	0.50405	525	0.60191
524.5	0.45671	524.5	0.50443	524.5	0.60156
524	0.45737	524	0.50361	524	0.60117
523.5	0.45719	523.5	0.50203	523.5	0.60076
523	0.45651	523	0.50053	523	0.60228
522.5	0.45686	522.5	0.50061	522.5	0.60252
522	0.457	522	0.50067	522	0.60038
521.5	0.45623	521.5	0.5004	521.5	0.60093
521	0.45576	521	0.49992	521	0.60131
520.5	0.4559	520.5	0.49985	520.5	0.60151
520	0.45589	520	0.50038	520	0.60175
519.5	0.45526	519.5	0.50001	519.5	0.60286
519	0.45558	519	0.49993	519	0.60303
518.5	0.45547	518.5	0.49921	518.5	0.60112
518	0.45457	518	0.49829	518	0.6019
517.5	0.45476	517.5	0.4976	517.5	0.60204
517	0.45496	517	0.49909	517	0.60051
516.5	0.45455	516.5	0.49988	516.5	0.6007
516	0.45341	516	0.49754	516	0.60262
515.5	0.45347	515.5	0.49697	515.5	0.60307
515	0.45307	515	0.49744	515	0.60157
514.5	0.45301	514.5	0.49647	514.5	0.60092
514	0.45312	514	0.49602	514	0.59995
513.5	0.45338	513.5	0.497	513.5	0.60099
513	0.45309	513	0.4962	513	0.60224
512.5	0.45267	512.5	0.49517	512.5	0.60141
512	0.45304	512	0.4963	512	0.60216
511.5	0.45242	511.5	0.49647	511.5	0.60304
511	0.45176	511	0.49558	511	0.60103
510.5	0.45166	510.5	0.49475	510.5	0.60079
510	0.45214	510	0.49413	510	0.60278
509.5	0.4517	509.5	0.49324	509.5	0.60279
509	0.45261	509	0.49287	509	0.6015
508.5	0.45252	508.5	0.49215	508.5	0.60051
508	0.45215	508	0.49181	508	0.60208
507.5	0.45159	507.5	0.49211	507.5	0.60138
507	0.45199	507	0.49253	507	0.60151
506.5	0.45116	506.5	0.49256	506.5	0.60278
506	0.45067	506	0.49271	506	0.60237
505.5	0.45105	505.5	0.49191	505.5	0.60192
505	0.45096	505	0.49202	505	0.60131
504.5	0.45081	504.5	0.4922	504.5	0.59937
504	0.45056	504	0.49149	504	0.60001
503.5	0.45033	503.5	0.49139	503.5	0.60168
503	0.44932	503	0.49084	503	0.60223
502.5	0.44938	502.5	0.4907	502.5	0.60114
502	0.44958	502	0.48968	502	0.60076
501.5	0.44916	501.5	0.48961	501.5	0.60264
501	0.44877	501	0.48996	501	0.60152
500.5	0.44906	500.5	0.48965	500.5	0.602
500	0.44945	500	0.48879	500	0.60325
499.5	0.44899	499.5	0.48819	499.5	0.60201
499	0.45011	499	0.48836	499	0.60066
498.5	0.45003	498.5	0.48804	498.5	0.60163
498	0.44954	498	0.48792	498	0.60353
497.5	0.44867	497.5	0.48766	497.5	0.60263
497	0.44703	497	0.48747	497	0.60254
496.5	0.44796	496.5	0.48776	496.5	0.60243
496	0.44866	496	0.48723	496	0.60117
495.5	0.44842	495.5	0.4858	495.5	0.60225
495	0.44803	495	0.48607	495	0.60272
494.5	0.44702	494.5	0.48632	494.5	0.60223
494	0.4469	494	0.48616	494	0.60071
493.5	0.4469	493.5	0.48529	493.5	0.60099
493	0.44669	493	0.48422	493	0.60126
492.5	0.44739	492.5	0.48538	492.5	0.60172
492	0.44822	492	0.48588	492	0.60177
491.5	0.44803	491.5	0.48502	491.5	0.60051
491	0.44717	491	0.48507	491	0.60144
490.5	0.44721	490.5	0.48455	490.5	0.60041
490	0.44663	490	0.48382	490	0.59964
489.5	0.44581	489.5	0.48338	489.5	0.60034
489	0.44612	489	0.48263	489	0.60054
488.5	0.44679	488.5	0.48274	488.5	0.60165
488	0.44731	488	0.483	488	0.60208
487.5	0.44641	487.5	0.48356	487.5	0.60171
487	0.44635	487	0.48363	487	0.6015
486.5	0.44601	486.5	0.48318	486.5	0.60246
486	0.44598	486	0.48255	486	0.60121
485.5	0.44704	485.5	0.48142	485.5	0.60061
485	0.44721	485	0.48196	485	0.60354
484.5	0.44629	484.5	0.482	484.5	0.60239
484	0.44569	484	0.4804	484	0.60125
483.5	0.44644	483.5	0.48028	483.5	0.60219
483	0.44684	483	0.48076	483	0.59981
482.5	0.44634	482.5	0.48143	482.5	0.59881
482	0.44577	482	0.48188	482	0.60205
481.5	0.44503	481.5	0.48111	481.5	0.6038
481	0.44466	481	0.48121	481	0.60346
480.5	0.44431	480.5	0.48063	480.5	0.60233
480	0.44381	480	0.48049	480	0.60101
479.5	0.44412	479.5	0.48093	479.5	0.6024
479	0.44435	479	0.48085	479	0.60366
478.5	0.44399	478.5	0.48019	478.5	0.60146
478	0.44355	478	0.47954	478	0.60011
477.5	0.44447	477.5	0.48002	477.5	0.59977
477	0.44475	477	0.4797	477	0.60037
476.5	0.44428	476.5	0.47821	476.5	0.59985
476	0.44525	476	0.47751	476	0.59822
475.5	0.44575	475.5	0.47823	475.5	0.59954
475	0.44505	475	0.47813	475	0.60246
474.5	0.44509	474.5	0.47768	474.5	0.60089
474	0.44563	474	0.47674	474	0.59928
473.5	0.44618	473.5	0.47801	473.5	0.60103
473	0.44576	473	0.47857	473	0.60135
472.5	0.4446	472.5	0.47714	472.5	0.60116
472	0.44437	472	0.47716	472	0.60165
471.5	0.44473	471.5	0.47743	471.5	0.60282
471	0.44419	471	0.47778	471	0.60141
470.5	0.44438	470.5	0.47695	470.5	0.59997
470	0.44435	470	0.47527	470	0.60019
469.5	0.44416	469.5	0.47497	469.5	0.60007
469	0.44435	469	0.47528	469	0.60034
468.5	0.44407	468.5	0.475	468.5	0.60018
468	0.44371	468	0.47617	468	0.60059
467.5	0.44327	467.5	0.47712	467.5	0.60058
467	0.44444	467	0.4762	467	0.59934
466.5	0.44504	466.5	0.47583	466.5	0.599
466	0.44619	466	0.47589	466	0.5994
465.5	0.44587	465.5	0.47572	465.5	0.59858
465	0.44506	465	0.47578	465	0.59844
464.5	0.44544	464.5	0.47585	464.5	0.5982
464	0.44478	464	0.47455	464	0.59854
463.5	0.44501	463.5	0.47478	463.5	0.59967
463	0.44582	463	0.47604	463	0.59902
462.5	0.44532	462.5	0.47592	462.5	0.59898
462	0.44435	462	0.47547	462	0.59842
461.5	0.44566	461.5	0.4759	461.5	0.60053
461	0.44578	461	0.47556	461	0.60154
460.5	0.44537	460.5	0.47457	460.5	0.59968
460	0.44525	460	0.47478	460	0.59924
459.5	0.44589	459.5	0.47543	459.5	0.59818
459	0.44635	459	0.47484	459	0.59679
458.5	0.44531	458.5	0.47376	458.5	0.59687
458	0.44624	458	0.47566	458	0.5983
457.5	0.44669	457.5	0.47623	457.5	0.59849
457	0.44532	457	0.47545	457	0.59819
456.5	0.44533	456.5	0.47564	456.5	0.59731
456	0.44662	456	0.47504	456	0.59685
455.5	0.4468	455.5	0.47444	455.5	0.59689
455	0.44638	455	0.47326	455	0.59761
454.5	0.44726	454.5	0.47324	454.5	0.5992
454	0.44743	454	0.47506	454	0.59818
453.5	0.44711	453.5	0.47455	453.5	0.59653
453	0.44682	453	0.47417	453	0.59774
452.5	0.44669	452.5	0.47456	452.5	0.59872
452	0.44825	452	0.47356	452	0.59868
451.5	0.44799	451.5	0.4734	451.5	0.59957
451	0.4477	451	0.47318	451	0.59823
450.5	0.44817	450.5	0.47395	450.5	0.59878
450	0.44784	450	0.47443	450	0.60027
449.5	0.44793	449.5	0.47447	449.5	0.60044
449	0.4491	449	0.47501	449	0.59886
448.5	0.44974	448.5	0.47516	448.5	0.59733
448	0.44848	448	0.4743	448	0.59659
447.5	0.44874	447.5	0.47423	447.5	0.59747
447	0.45123	447	0.47466	447	0.59917
446.5	0.45201	446.5	0.47445	446.5	0.59824
446	0.45166	446	0.47469	446	0.59832
445.5	0.45204	445.5	0.47512	445.5	0.59753
445	0.45128	445	0.47634	445	0.59643
444.5	0.45161	444.5	0.47697	444.5	0.59664
444	0.45252	444	0.47549	444	0.59682
443.5	0.45295	443.5	0.47501	443.5	0.59716
443	0.45361	443	0.47447	443	0.5979
442.5	0.45363	442.5	0.47486	442.5	0.5954
442	0.45424	442	0.47548	442	0.59574
441.5	0.45363	441.5	0.47572	441.5	0.59767
441	0.45319	441	0.47708	441	0.59605
440.5	0.455	440.5	0.47783	440.5	0.59562
440	0.45632	440	0.47711	440	0.59477
439.5	0.45718	439.5	0.47598	439.5	0.59471
439	0.45643	439	0.47733	439	0.59543
438.5	0.45623	438.5	0.47896	438.5	0.59557
438	0.45683	438	0.47887	438	0.59711
437.5	0.45687	437.5	0.47781	437.5	0.59745
437	0.45852	437	0.47831	437	0.59587
436.5	0.45864	436.5	0.48021	436.5	0.59609
436	0.45858	436	0.48095	436	0.59579
435.5	0.45934	435.5	0.48046	435.5	0.59474
435	0.45872	435	0.48067	435	0.59592
434.5	0.46133	434.5	0.48045	434.5	0.59555
434	0.46236	434	0.47998	434	0.5945
433.5	0.46074	433.5	0.48129	433.5	0.59716
433	0.46155	433	0.48237	433	0.59744
432.5	0.46271	432.5	0.48089	432.5	0.59444
432	0.4642	432	0.48003	432	0.59297
431.5	0.46514	431.5	0.48187	431.5	0.59259
431	0.46533	431	0.48214	431	0.59152
430.5	0.46547	430.5	0.48188	430.5	0.59154
430	0.46637	430	0.48218	430	0.59124
429.5	0.46731	429.5	0.48256	429.5	0.59323
429	0.4689	429	0.48474	429	0.59466
428.5	0.46859	428.5	0.4865	428.5	0.59293
428	0.46836	428	0.48728	428	0.59447
427.5	0.47033	427.5	0.48708	427.5	0.59487
427	0.47085	427	0.48738	427	0.59365
426.5	0.47117	426.5	0.48726	426.5	0.59231
426	0.47258	426	0.48783	426	0.59211
425.5	0.47447	425.5	0.48891	425.5	0.59251
425	0.47424	425	0.48876	425	0.59226
424.5	0.47442	424.5	0.48852	424.5	0.59173
424	0.47536	424	0.48886	424	0.59215
423.5	0.47696	423.5	0.48994	423.5	0.59495
423	0.47877	423	0.4903	423	0.59541
422.5	0.47956	422.5	0.49151	422.5	0.59499
422	0.48053	422	0.49064	422	0.5925
421.5	0.48068	421.5	0.48916	421.5	0.59198
421	0.48071	421	0.49204	421	0.59229
420.5	0.48179	420.5	0.49494	420.5	0.59129
420	0.48208	420	0.49516	420	0.59381
419.5	0.48229	419.5	0.4967	419.5	0.59283
419	0.48463	419	0.49729	419	0.59123
418.5	0.48678	418.5	0.49739	418.5	0.59275
418	0.48756	418	0.49896	418	0.59202
417.5	0.48863	417.5	0.49876	417.5	0.59137
417	0.49097	417	0.4989	417	0.59145
416.5	0.49024	416.5	0.50022	416.5	0.5919
416	0.49021	416	0.5011	416	0.59227
415.5	0.49205	415.5	0.50157	415.5	0.59313
415	0.49487	415	0.50273	415	0.59386
414.5	0.49631	414.5	0.50325	414.5	0.59257
414	0.49489	414	0.50437	414	0.59271
413.5	0.49529	413.5	0.50721	413.5	0.59173
413	0.49903	413	0.50738	413	0.58908
412.5	0.50052	412.5	0.50688	412.5	0.58869
412	0.50054	412	0.50913	412	0.59263
411.5	0.50297	411.5	0.50892	411.5	0.59243
411	0.50142	411	0.50981	411	0.58747
410.5	0.502	410.5	0.51258	410.5	0.58955
410	0.50636	410	0.51379	410	0.58793
409.5	0.50783	409.5	0.51393	409.5	0.59023
409	0.51021	409	0.5141	409	0.59092
408.5	0.5116	408.5	0.51607	408.5	0.59085
408	0.51122	408	0.51829	408	0.58852
407.5	0.51234	407.5	0.51813	407.5	0.58907
407	0.51321	407	0.51799	407	0.59202
406.5	0.51455	406.5	0.5181	406.5	0.592
406	0.51809	406	0.52193	406	0.59041
405.5	0.52147	405.5	0.52642	405.5	0.58846
405	0.52186	405	0.52448	405	0.58872
404.5	0.52252	404.5	0.52424	404.5	0.59035
404	0.5224	404	0.52599	404	0.58906
403.5	0.52351	403.5	0.52789	403.5	0.58809
403	0.52827	403	0.529	403	0.58922
402.5	0.52976	402.5	0.53081	402.5	0.59043
[truncated: 452 more rows]

## Sheet: Fih. 1I
UV-irradiation-induced DRS varies of W18O49-NWs/rGO-1%
0 s		5 s		10 s		15 s
X Axis	Y Axis	X Axis	Y Axis	X Axis	Y Axis	X Axis	Y Axis
Wavelength (nm)	Abs.	Wavelength (nm)	Abs.	Wavelength (nm)	Abs.	Wavelength (nm)	Abs.
1400	0.53775	1400	0.63229	1400	0.65071	1400	0.67038
1399.5	0.5292	1399.5	0.63215	1399.5	0.66144	1399.5	0.66781
1399	0.52907	1399	0.62879	1399	0.66693	1399	0.67347
1398.5	0.53137	1398.5	0.62396	1398.5	0.67057	1398.5	0.68433
1398	0.51937	1398	0.63885	1398	0.66753	1398	0.66565
1397.5	0.52668	1397.5	0.64189	1397.5	0.6629	1397.5	0.65635
1397	0.52953	1397	0.64374	1397	0.67449	1397	0.65763
1396.5	0.5283	1396.5	0.64721	1396.5	0.67356	1396.5	0.66736
1396	0.54552	1396	0.64655	1396	0.66366	1396	0.67448
1395.5	0.53944	1395.5	0.65655	1395.5	0.66121	1395.5	0.67505
1395	0.52389	1395	0.64608	1395	0.66595	1395	0.67402
1394.5	0.52873	1394.5	0.64377	1394.5	0.66787	1394.5	0.67378
1394	0.54035	1394	0.6569	1394	0.66377	1394	0.6635
1393.5	0.5338	1393.5	0.64527	1393.5	0.65852	1393.5	0.65509
1393	0.52823	1393	0.63961	1393	0.65509	1393	0.66097
1392.5	0.52715	1392.5	0.63652	1392.5	0.66512	1392.5	0.66811
1392	0.53004	1392	0.64253	1392	0.66865	1392	0.67191
1391.5	0.52418	1391.5	0.65686	1391.5	0.65823	1391.5	0.67551
1391	0.51555	1391	0.64605	1391	0.65151	1391	0.66294
1390.5	0.51563	1390.5	0.63756	1390.5	0.65674	1390.5	0.65937
1390	0.51936	1390	0.64485	1390	0.66689	1390	0.67269
1389.5	0.52934	1389.5	0.65485	1389.5	0.66462	1389.5	0.67386
1389	0.53812	1389	0.65173	1389	0.67196	1389	0.66696
1388.5	0.52552	1388.5	0.65211	1388.5	0.66823	1388.5	0.66866
1388	0.51465	1388	0.64421	1388	0.65686	1388	0.65382
1387.5	0.52683	1387.5	0.63338	1387.5	0.66819	1387.5	0.65265
1387	0.53032	1387	0.64498	1387	0.67379	1387	0.67145
1386.5	0.52647	1386.5	0.65066	1386.5	0.67366	1386.5	0.66737
1386	0.5336	1386	0.64331	1386	0.6857	1386	0.66658
1385.5	0.53037	1385.5	0.63397	1385.5	0.68249	1385.5	0.67273
1385	0.5237	1385	0.63045	1385	0.67927	1385	0.66827
1384.5	0.53	1384.5	0.63643	1384.5	0.66935	1384.5	0.67073
1384	0.52953	1384	0.64061	1384	0.66839	1384	0.66702
1383.5	0.53796	1383.5	0.65193	1383.5	0.68059	1383.5	0.66068
1383	0.53442	1383	0.65515	1383	0.67963	1383	0.67277
1382.5	0.52213	1382.5	0.64825	1382.5	0.68363	1382.5	0.68419
1382	0.52186	1382	0.64685	1382	0.67219	1382	0.68725
1381.5	0.53068	1381.5	0.64137	1381.5	0.6648	1381.5	0.68133
1381	0.53034	1381	0.64417	1381	0.66586	1381	0.67458
1380.5	0.51737	1380.5	0.65242	1380.5	0.66653	1380.5	0.66644
1380	0.5259	1380	0.65035	1380	0.67243	1380	0.68006
1379.5	0.531	1379.5	0.65229	1379.5	0.67202	1379.5	0.68081
1379	0.53649	1379	0.65856	1379	0.66722	1379	0.65647
1378.5	0.54174	1378.5	0.64774	1378.5	0.65908	1378.5	0.65606
1378	0.54007	1378	0.64018	1378	0.65772	1378	0.66605
1377.5	0.53804	1377.5	0.64545	1377.5	0.68015	1377.5	0.67258
1377	0.52958	1377	0.64741	1377	0.67163	1377	0.67505
1376.5	0.52581	1376.5	0.64713	1376.5	0.65695	1376.5	0.67025
1376	0.52259	1376	0.65466	1376	0.67189	1376	0.67081
1375.5	0.52077	1375.5	0.6471	1375.5	0.66632	1375.5	0.67094
1375	0.52508	1375	0.63237	1375	0.65641	1375	0.66724
1374.5	0.52914	1374.5	0.63806	1374.5	0.66131	1374.5	0.66893
1374	0.53236	1374	0.65516	1374	0.67573	1374	0.67636
1373.5	0.52352	1373.5	0.66269	1373.5	0.68239	1373.5	0.67762
1373	0.52817	1373	0.65277	1373	0.66239	1373	0.6742
1372.5	0.53889	1372.5	0.64263	1372.5	0.65438	1372.5	0.66853
1372	0.52504	1372	0.64299	1372	0.67501	1372	0.6669
1371.5	0.52569	1371.5	0.64293	1371.5	0.68427	1371.5	0.68133
1371	0.53266	1371	0.64153	1371	0.68017	1371	0.68647
1370.5	0.53414	1370.5	0.63661	1370.5	0.67019	1370.5	0.67799
1370	0.5402	1370	0.62844	1370	0.67236	1370	0.67262
1369.5	0.53472	1369.5	0.63033	1369.5	0.67567	1369.5	0.66928
1369	0.52275	1369	0.63571	1369	0.673	1369	0.66291
1368.5	0.52514	1368.5	0.64316	1368.5	0.67625	1368.5	0.66758
1368	0.53365	1368	0.64501	1368	0.67423	1368	0.66955
1367.5	0.53172	1367.5	0.64013	1367.5	0.67068	1367.5	0.65401
1367	0.52989	1367	0.64471	1367	0.67022	1367	0.65279
1366.5	0.53215	1366.5	0.65585	1366.5	0.68651	1366.5	0.6795
1366	0.53793	1366	0.65422	1366	0.68203	1366	0.6778
1365.5	0.54012	1365.5	0.65034	1365.5	0.67655	1365.5	0.67004
1365	0.52582	1365	0.64592	1365	0.67182	1365	0.68059
1364.5	0.52941	1364.5	0.6325	1364.5	0.67272	1364.5	0.6824
1364	0.5424	1364	0.64129	1364	0.67866	1364	0.6763
1363.5	0.53744	1363.5	0.65206	1363.5	0.67917	1363.5	0.67101
1363	0.52999	1363	0.63546	1363	0.68486	1363	0.67865
1362.5	0.53483	1362.5	0.64611	1362.5	0.67838	1362.5	0.67614
1362	0.54293	1362	0.65841	1362	0.68296	1362	0.67651
1361.5	0.53579	1361.5	0.6626	1361.5	0.68059	1361.5	0.68119
1361	0.52871	1361	0.65581	1361	0.66754	1361	0.67954
1360.5	0.5287	1360.5	0.63299	1360.5	0.67249	1360.5	0.67103
1360	0.53394	1360	0.6315	1360	0.67622	1360	0.68186
1359.5	0.53398	1359.5	0.63636	1359.5	0.67459	1359.5	0.69293
1359	0.53179	1359	0.64436	1359	0.67282	1359	0.68959
1358.5	0.53704	1358.5	0.66379	1358.5	0.67261	1358.5	0.68475
1358	0.54179	1358	0.65877	1358	0.68696	1358	0.68398
1357.5	0.5404	1357.5	0.63869	1357.5	0.68542	1357.5	0.68741
1357	0.5358	1357	0.64126	1357	0.67919	1357	0.69284
1356.5	0.53503	1356.5	0.64625	1356.5	0.676	1356.5	0.70225
1356	0.53475	1356	0.645	1356	0.6721	1356	0.69087
1355.5	0.5347	1355.5	0.65302	1355.5	0.66937	1355.5	0.68075
1355	0.54244	1355	0.66466	1355	0.66156	1355	0.68308
1354.5	0.54106	1354.5	0.65861	1354.5	0.66442	1354.5	0.684
1354	0.52949	1354	0.63676	1354	0.66164	1354	0.68578
1353.5	0.52605	1353.5	0.63739	1353.5	0.65809	1353.5	0.69128
1353	0.52914	1353	0.65295	1353	0.66966	1353	0.69188
1352.5	0.53499	1352.5	0.64679	1352.5	0.67968	1352.5	0.68002
1352	0.53592	1352	0.6415	1352	0.6781	1352	0.6806
1351.5	0.53704	1351.5	0.64305	1351.5	0.6735	1351.5	0.68757
1351	0.5363	1351	0.65215	1351	0.67537	1351	0.68242
1350.5	0.53448	1350.5	0.6529	1350.5	0.67702	1350.5	0.6697
1350	0.53864	1350	0.64324	1350	0.67905	1350	0.66695
1349.5	0.54139	1349.5	0.64309	1349.5	0.67683	1349.5	0.68034
1349	0.54046	1349	0.64607	1349	0.67741	1349	0.67963
1348.5	0.53732	1348.5	0.64622	1348.5	0.67854	1348.5	0.67808
1348	0.53386	1348	0.65283	1348	0.68036	1348	0.67792
1347.5	0.53226	1347.5	0.65954	1347.5	0.68863	1347.5	0.68081
1347	0.5241	1347	0.66364	1347	0.67182	1347	0.68396
1346.5	0.52781	1346.5	0.66783	1346.5	0.66538	1346.5	0.6685
1346	0.54161	1346	0.65843	1346	0.68109	1346	0.67188
1345.5	0.54145	1345.5	0.65727	1345.5	0.68606	1345.5	0.68978
1345	0.53802	1345	0.65863	1345	0.68294	1345	0.69006
1344.5	0.53263	1344.5	0.64868	1344.5	0.67534	1344.5	0.68466
1344	0.53575	1344	0.64675	1344	0.67539	1344	0.69122
1343.5	0.5393	1343.5	0.6556	1343.5	0.68911	1343.5	0.68977
1343	0.53672	1343	0.66049	1343	0.68492	1343	0.6835
1342.5	0.53759	1342.5	0.65789	1342.5	0.67181	1342.5	0.68488
1342	0.53406	1342	0.66413	1342	0.6791	1342	0.68769
1341.5	0.53863	1341.5	0.67695	1341.5	0.68973	1341.5	0.69727
1341	0.54284	1341	0.67102	1341	0.69404	1341	0.68745
1340.5	0.5413	1340.5	0.65863	1340.5	0.68684	1340.5	0.67495
1340	0.54188	1340	0.65879	1340	0.67786	1340	0.68111
1339.5	0.53897	1339.5	0.6601	1339.5	0.67703	1339.5	0.6882
1339	0.535	1339	0.66617	1339	0.68247	1339	0.69399
1338.5	0.53394	1338.5	0.66265	1338.5	0.68595	1338.5	0.69167
1338	0.53459	1338	0.64539	1338	0.68153	1338	0.68702
1337.5	0.53911	1337.5	0.64631	1337.5	0.68237	1337.5	0.69621
1337	0.53785	1337	0.66583	1337	0.69045	1337	0.69673
1336.5	0.53276	1336.5	0.66509	1336.5	0.6895	1336.5	0.68964
1336	0.53821	1336	0.65279	1336	0.67858	1336	0.68256
1335.5	0.53976	1335.5	0.65191	1335.5	0.67678	1335.5	0.68203
1335	0.53415	1335	0.6496	1335	0.68375	1335	0.68884
1334.5	0.53779	1334.5	0.64708	1334.5	0.67509	1334.5	0.68894
1334	0.54096	1334	0.65403	1334	0.67336	1334	0.67989
1333.5	0.53784	1333.5	0.65967	1333.5	0.68435	1333.5	0.67152
1333	0.54057	1333	0.65866	1333	0.68103	1333	0.67875
1332.5	0.5417	1332.5	0.66035	1332.5	0.68118	1332.5	0.69244
1332	0.54403	1332	0.65985	1332	0.69658	1332	0.69631
1331.5	0.54072	1331.5	0.65547	1331.5	0.7024	1331.5	0.69048
1331	0.53554	1331	0.6546	1331	0.68976	1331	0.68364
1330.5	0.5367	1330.5	0.65968	1330.5	0.68851	1330.5	0.67317
1330	0.54191	1330	0.66443	1330	0.68746	1330	0.67512
1329.5	0.54215	1329.5	0.66004	1329.5	0.68466	1329.5	0.68409
1329	0.53562	1329	0.6546	1329	0.6912	1329	0.68994
1328.5	0.53993	1328.5	0.64632	1328.5	0.69226	1328.5	0.69123
1328	0.54321	1328	0.64067	1328	0.68005	1328	0.68218
1327.5	0.54214	1327.5	0.64952	1327.5	0.68248	1327.5	0.6851
1327	0.54181	1327	0.6557	1327	0.6952	1327	0.69317
1326.5	0.53892	1326.5	0.65643	1326.5	0.68686	1326.5	0.68738
1326	0.53746	1326	0.66484	1326	0.68506	1326	0.67884
1325.5	0.53565	1325.5	0.67275	1325.5	0.68591	1325.5	0.67768
1325	0.53867	1325	0.65902	1325	0.68401	1325	0.68437
1324.5	0.53565	1324.5	0.6506	1324.5	0.68705	1324.5	0.69405
1324	0.53746	1324	0.65337	1324	0.6878	1324	0.69217
1323.5	0.5421	1323.5	0.66327	1323.5	0.68498	1323.5	0.68565
1323	0.53682	1323	0.66981	1323	0.67896	1323	0.68844
1322.5	0.53761	1322.5	0.6636	1322.5	0.68525	1322.5	0.69073
1322	0.54045	1322	0.66277	1322	0.69287	1322	0.68675
1321.5	0.54263	1321.5	0.66342	1321.5	0.68887	1321.5	0.68634
1321	0.53946	1321	0.65817	1321	0.68667	1321	0.69173
1320.5	0.5381	1320.5	0.65182	1320.5	0.68619	1320.5	0.70057
1320	0.53756	1320	0.65242	1320	0.68678	1320	0.69178
1319.5	0.53511	1319.5	0.65877	1319.5	0.69388	1319.5	0.6823
1319	0.53341	1319	0.66598	1319	0.69567	1319	0.69455
1318.5	0.53209	1318.5	0.65336	1318.5	0.68051	1318.5	0.69488
1318	0.53419	1318	0.65181	1318	0.68114	1318	0.69088
1317.5	0.53545	1317.5	0.66245	1317.5	0.68816	1317.5	0.68446
1317	0.53797	1317	0.6513	1317	0.68175	1317	0.68179
1316.5	0.548	1316.5	0.65145	1316.5	0.68664	1316.5	0.69266
1316	0.55217	1316	0.66042	1316	0.69107	1316	0.68546
1315.5	0.55062	1315.5	0.6516	1315.5	0.68921	1315.5	0.6885
1315	0.54971	1315	0.65279	1315	0.68492	1315	0.69348
1314.5	0.54927	1314.5	0.66523	1314.5	0.68918	1314.5	0.69024
1314	0.5474	1314	0.66056	1314	0.68132	1314	0.69202
1313.5	0.54196	1313.5	0.66012	1313.5	0.67884	1313.5	0.68632
1313	0.54241	1313	0.66217	1313	0.69435	1313	0.68698
1312.5	0.54347	1312.5	0.66331	1312.5	0.68477	1312.5	0.68837
1312	0.53607	1312	0.6658	1312	0.68885	1312	0.68602
1311.5	0.53487	1311.5	0.65908	1311.5	0.69418	1311.5	0.69222
1311	0.5409	1311	0.65688	1311	0.67934	1311	0.69993
1310.5	0.54579	1310.5	0.66278	1310.5	0.67676	1310.5	0.69506
1310	0.54198	1310	0.66272	1310	0.68639	1310	0.69353
1309.5	0.53449	1309.5	0.66101	1309.5	0.68976	1309.5	0.69285
1309	0.53994	1309	0.65716	1309	0.68583	1309	0.69841
1308.5	0.54397	1308.5	0.65753	1308.5	0.68547	1308.5	0.70664
1308	0.54173	1308	0.66258	1308	0.69022	1308	0.69934
1307.5	0.54599	1307.5	0.66271	1307.5	0.69287	1307.5	0.69357
1307	0.54618	1307	0.66873	1307	0.68806	1307	0.69957
1306.5	0.5367	1306.5	0.67544	1306.5	0.68512	1306.5	0.69803
1306	0.53966	1306	0.68004	1306	0.6876	1306	0.69291
1305.5	0.54257	1305.5	0.67522	1305.5	0.68847	1305.5	0.68612
1305	0.54001	1305	0.66492	1305	0.68163	1305	0.69164
1304.5	0.54156	1304.5	0.6628	1304.5	0.68407	1304.5	0.70678
1304	0.5388	1304	0.66278	1304	0.69299	1304	0.70178
1303.5	0.54169	1303.5	0.66474	1303.5	0.69176	1303.5	0.69773
1303	0.54261	1303	0.66397	1303	0.69095	1303	0.69833
1302.5	0.54377	1302.5	0.66053	1302.5	0.69295	1302.5	0.69206
1302	0.54986	1302	0.65899	1302	0.69125	1302	0.68985
1301.5	0.54498	1301.5	0.66252	1301.5	0.69899	1301.5	0.69659
1301	0.54293	1301	0.66202	1301	0.70698	1301	0.69583
1300.5	0.54564	1300.5	0.6594	1300.5	0.69296	1300.5	0.69886
1300	0.54893	1300	0.66696	1300	0.69231	1300	0.70639
1299.5	0.54826	1299.5	0.66849	1299.5	0.70781	1299.5	0.69835
1299	0.54694	1299	0.66181	1299	0.7031	1299	0.69857
1298.5	0.54692	1298.5	0.65807	1298.5	0.69808	1298.5	0.70367
1298	0.54083	1298	0.66574	1298	0.69861	1298	0.70193
1297.5	0.54211	1297.5	0.66279	1297.5	0.69932	1297.5	0.69475
1297	0.54814	1297	0.66113	1297	0.69427	1297	0.69201
1296.5	0.55238	1296.5	0.66358	1296.5	0.69971	1296.5	0.69875
1296	0.55266	1296	0.65934	1296	0.70328	1296	0.69997
1295.5	0.54501	1295.5	0.66262	1295.5	0.69229	1295.5	0.69849
1295	0.54615	1295	0.66663	1295	0.69191	1295	0.70166
1294.5	0.54892	1294.5	0.66404	1294.5	0.69437	1294.5	0.70175
1294	0.54782	1294	0.66806	1294	0.70025	1294	0.69643
1293.5	0.54879	1293.5	0.66766	1293.5	0.71086	1293.5	0.69846
1293	0.54327	1293	0.66392	1293	0.71144	1293	0.70239
1292.5	0.54057	1292.5	0.6737	1292.5	0.70588	1292.5	0.70633
1292	0.54358	1292	0.67917	1292	0.69514	1292	0.70391
1291.5	0.54583	1291.5	0.67333	1291.5	0.69059	1291.5	0.70125
1291	0.54583	1291	0.6651	1291	0.69995	1291	0.70703
1290.5	0.55172	1290.5	0.66395	1290.5	0.70165	1290.5	0.70594
1290	0.55706	1290	0.66629	1290	0.69283	1290	0.69832
1289.5	0.55197	1289.5	0.67431	1289.5	0.69949	1289.5	0.69098
1289	0.54114	1289	0.67799	1289	0.7102	1289	0.69101
1288.5	0.53929	1288.5	0.67327	1288.5	0.69932	1288.5	0.69415
1288	0.54635	1288	0.67068	1288	0.69314	1288	0.70593
1287.5	0.54728	1287.5	0.66645	1287.5	0.70754	1287.5	0.70517
1287	0.55111	1287	0.66826	1287	0.70707	1287	0.7001
1286.5	0.54925	1286.5	0.66863	1286.5	0.69531	1286.5	0.69982
1286	0.54474	1286	0.67126	1286	0.69787	1286	0.70235
1285.5	0.54557	1285.5	0.67694	1285.5	0.69408	1285.5	0.71034
1285	0.54167	1285	0.67167	1285	0.6977	1285	0.70459
1284.5	0.54429	1284.5	0.66494	1284.5	0.70838	1284.5	0.70317
1284	0.54964	1284	0.67211	1284	0.70819	1284	0.70179
1283.5	0.54817	1283.5	0.6852	1283.5	0.70261	1283.5	0.69588
1283	0.55316	1283	0.67291	1283	0.70621	1283	0.69876
1282.5	0.55678	1282.5	0.66179	1282.5	0.71067	1282.5	0.70996
1282	0.54851	1282	0.67437	1282	0.70551	1282	0.70604
1281.5	0.54857	1281.5	0.67754	1281.5	0.70186	1281.5	0.69997
1281	0.55165	1281	0.67454	1281	0.70529	1281	0.70264
1280.5	0.5508	1280.5	0.66606	1280.5	0.70508	1280.5	0.7022
1280	0.54888	1280	0.66121	1280	0.69882	1280	0.70806
1279.5	0.54658	1279.5	0.66775	1279.5	0.69427	1279.5	0.71731
1279	0.548	1279	0.66946	1279	0.69787	1279	0.71665
1278.5	0.55167	1278.5	0.67033	1278.5	0.70057	1278.5	0.70916
1278	0.55122	1278	0.66683	1278	0.70298	1278	0.70291
1277.5	0.55155	1277.5	0.66385	1277.5	0.70544	1277.5	0.70739
1277	0.55142	1277	0.67079	1277	0.69693	1277	0.71191
1276.5	0.54883	1276.5	0.67207	1276.5	0.6943	1276.5	0.71224
1276	0.55056	1276	0.65971	1276	0.70112	1276	0.71212
1275.5	0.55207	1275.5	0.66085	1275.5	0.70619	1275.5	0.71589
1275	0.54925	1275	0.67602	1275	0.70454	1275	0.715
1274.5	0.55028	1274.5	0.67442	1274.5	0.69972	1274.5	0.70987
1274	0.55159	1274	0.666	1274	0.70523	1274	0.7113
1273.5	0.54711	1273.5	0.66545	1273.5	0.70899	1273.5	0.71039
1273	0.55097	1273	0.66979	1273	0.69943	1273	0.71016
1272.5	0.55822	1272.5	0.67588	1272.5	0.7	1272.5	0.71004
1272	0.55876	1272	0.67531	1272	0.70386	1272	0.70764
1271.5	0.56106	1271.5	0.67762	1271.5	0.70153	1271.5	0.70024
1271	0.55843	1271	0.67628	1271	0.70119	1271	0.69691
1270.5	0.5482	1270.5	0.67295	1270.5	0.702	1270.5	0.70373
1270	0.54809	1270	0.67396	1270	0.70805	1270	0.71335
1269.5	0.55449	1269.5	0.67268	1269.5	0.71365	1269.5	0.71539
1269	0.5566	1269	0.66908	1269	0.70511	1269	0.70463
1268.5	0.55347	1268.5	0.66123	1268.5	0.70576	1268.5	0.6971
1268	0.55139	1268	0.66735	1268	0.70897	1268	0.70788
1267.5	0.55762	1267.5	0.67265	1267.5	0.70772	1267.5	0.71679
1267	0.55775	1267	0.67544	1267	0.70925	1267	0.71166
1266.5	0.55549	1266.5	0.67469	1266.5	0.70515	1266.5	0.71382
1266	0.56103	1266	0.66825	1266	0.70879	1266	0.71501
1265.5	0.55891	1265.5	0.66932	1265.5	0.70818	1265.5	0.70522
1265	0.55562	1265	0.67176	1265	0.70336	1265	0.70874
1264.5	0.55151	1264.5	0.66945	1264.5	0.70492	1264.5	0.70948
1264	0.54976	1264	0.6724	1264	0.70978	1264	0.70624
1263.5	0.55421	1263.5	0.67629	1263.5	0.70345	1263.5	0.72099
1263	0.55349	1263	0.67404	1263	0.70474	1263	0.72046
1262.5	0.55328	1262.5	0.67752	1262.5	0.71979	1262.5	0.7099
1262	0.55305	1262	0.67826	1262	0.72186	1262	0.70742
1261.5	0.5545	1261.5	0.68032	1261.5	0.71518	1261.5	0.70082
1261	0.55761	1261	0.67852	1261	0.71015	1261	0.70074
1260.5	0.55654	1260.5	0.67383	1260.5	0.70298	1260.5	0.71171
1260	0.5584	1260	0.67928	1260	0.70247	1260	0.71749
1259.5	0.55677	1259.5	0.68309	1259.5	0.70336	1259.5	0.70767
1259	0.55612	1259	0.68085	1259	0.70001	1259	0.70602
1258.5	0.5539	1258.5	0.67708	1258.5	0.70804	1258.5	0.7083
1258	0.54759	1258	0.67634	1258	0.71637	1258	0.70988
1257.5	0.54993	1257.5	0.68406	1257.5	0.70801	1257.5	0.71262
1257	0.55858	1257	0.68148	1257	0.71296	1257	0.70903
1256.5	0.55421	1256.5	0.6852	1256.5	0.7199	1256.5	0.71118
1256	0.54632	1256	0.68923	1256	0.71546	1256	0.72217
1255.5	0.5524	1255.5	0.68637	1255.5	0.70982	1255.5	0.71985
1255	0.55669	1255	0.68581	1255	0.70905	1255	0.70628
1254.5	0.55831	1254.5	0.68119	1254.5	0.70816	1254.5	0.71083
1254	0.56124	1254	0.68439	1254	0.70564	1254	0.71448
1253.5	0.55778	1253.5	0.6894	1253.5	0.71615	1253.5	0.70989
1253	0.55558	1253	0.68938	1253	0.71768	1253	0.711
1252.5	0.55962	1252.5	0.68346	1252.5	0.71524	1252.5	0.71054
1252	0.5563	1252	0.68403	1252	0.71139	1252	0.71422
1251.5	0.55496	1251.5	0.68545	1251.5	0.70678	1251.5	0.72726
1251	0.5536	1251	0.68354	1251	0.70811	1251	0.72196
1250.5	0.55461	1250.5	0.67965	1250.5	0.70659	1250.5	0.7072
1250	0.55693	1250	0.67467	1250	0.70564	1250	0.71582
1249.5	0.55849	1249.5	0.68514	1249.5	0.71685	1249.5	0.72408
1249	0.55788	1249	0.69125	1249	0.70935	1249	0.7137
1248.5	0.55471	1248.5	0.6874	1248.5	0.70133	1248.5	0.70333
1248	0.55463	1248	0.68232	1248	0.70634	1248	0.71089
1247.5	0.55781	1247.5	0.68368	1247.5	0.70444	1247.5	0.72412
1247	0.55937	1247	0.68395	1247	0.71251	1247	0.72128
1246.5	0.55594	1246.5	0.67591	1246.5	0.71387	1246.5	0.71177
1246	0.55591	1246	0.67076	1246	0.7075	1246	0.71126
1245.5	0.5564	1245.5	0.67823	1245.5	0.71184	1245.5	0.71543
1245	0.56085	1245	0.68736	1245	0.71071	1245	0.71104
1244.5	0.55635	1244.5	0.68628	1244.5	0.70547	1244.5	0.71364
1244	0.55511	1244	0.68426	1244	0.70977	1244	0.71928
1243.5	0.55882	1243.5	0.68594	1243.5	0.7126	1243.5	0.7209
1243	0.55741	1243	0.68471	1243	0.70859	1243	0.71897
1242.5	0.56178	1242.5	0.6828	1242.5	0.71036	1242.5	0.72125
1242	0.56088	1242	0.68945	1242	0.71794	1242	0.71394
1241.5	0.55569	1241.5	0.69154	1241.5	0.7173	1241.5	0.70813
1241	0.55252	1241	0.68511	1241	0.70841	1241	0.7131
1240.5	0.55678	1240.5	0.6806	1240.5	0.70996	1240.5	0.71197
1240	0.56322	1240	0.68614	1240	0.71486	1240	0.71712
1239.5	0.55767	1239.5	0.69005	1239.5	0.71689	1239.5	0.72188
1239	0.5552	1239	0.6838	1239	0.71948	1239	0.72472
1238.5	0.56276	1238.5	0.68185	1238.5	0.71631	1238.5	0.72346
1238	0.55888	1238	0.68522	1238	0.71682	1238	0.72884
1237.5	0.55746	1237.5	0.6858	1237.5	0.71416	1237.5	0.73013
1237	0.56125	1237	0.68789	1237	0.70596	1237	0.72374
1236.5	0.55783	1236.5	0.68642	1236.5	0.6998	1236.5	0.72585
1236	0.56274	1236	0.68745	1236	0.70298	1236	0.72353
1235.5	0.56351	1235.5	0.68826	1235.5	0.70863	1235.5	0.71659
1235	0.55719	1235	0.68432	1235	0.70503	1235	0.71638
1234.5	0.55406	1234.5	0.68288	1234.5	0.71279	1234.5	0.72192
1234	0.55405	1234	0.68601	1234	0.72305	1234	0.71846
1233.5	0.55754	1233.5	0.69494	1233.5	0.71994	1233.5	0.72055
1233	0.55965	1233	0.69392	1233	0.7186	1233	0.72611
1232.5	0.56054	1232.5	0.68685	1232.5	0.71286	1232.5	0.72608
1232	0.56055	1232	0.68598	1232	0.71332	1232	0.73162
1231.5	0.56022	1231.5	0.69096	1231.5	0.71866	1231.5	0.72527
1231	0.56022	1231	0.6889	1231	0.71168	1231	0.72273
1230.5	0.56494	1230.5	0.68706	1230.5	0.70709	1230.5	0.72406
1230	0.56917	1230	0.68912	1230	0.71928	1230	0.71863
1229.5	0.56356	1229.5	0.683	1229.5	0.72111	1229.5	0.71866
1229	0.56049	1229	0.68093	1229	0.71914	1229	0.71888
1228.5	0.56363	1228.5	0.68482	1228.5	0.71438	1228.5	0.71736
1228	0.56433	1228	0.6841	1228	0.71808	1228	0.71496
1227.5	0.56167	1227.5	0.68662	1227.5	0.72801	1227.5	0.71686
1227	0.55891	1227	0.69186	1227	0.71409	1227	0.72306
1226.5	0.55796	1226.5	0.69473	1226.5	0.71262	1226.5	0.71934
1226	0.55658	1226	0.6861	1226	0.71504	1226	0.71365
1225.5	0.56021	1225.5	0.68298	1225.5	0.7129	1225.5	0.71926
1225	0.5642	1225	0.69835	1225	0.71643	1225	0.72583
1224.5	0.56277	1224.5	0.69657	1224.5	0.719	1224.5	0.72849
1224	0.56426	1224	0.68442	1224	0.72039	1224	0.72619
1223.5	0.56665	1223.5	0.68351	1223.5	0.71927	1223.5	0.72479
1223	0.56192	1223	0.6878	1223	0.71765	1223	0.72675
1222.5	0.56133	1222.5	0.6842	1222.5	0.72096	1222.5	0.72035
1222	0.56498	1222	0.67771	1222	0.72042	1222	0.72014
1221.5	0.56388	1221.5	0.68731	1221.5	0.72093	1221.5	0.72326
1221	0.56223	1221	0.69589	1221	0.7262	1221	0.72347
1220.5	0.56409	1220.5	0.68656	1220.5	0.72404	1220.5	0.72945
1220	0.56916	1220	0.68057	1220	0.72272	1220	0.72944
1219.5	0.57003	1219.5	0.68722	1219.5	0.7203	1219.5	0.71982
1219	0.56618	1219	0.69625	1219	0.71933	1219	0.71451
1218.5	0.56463	1218.5	0.6965	1218.5	0.72333	1218.5	0.71359
1218	0.56678	1218	0.69001	1218	0.72235	1218	0.71517
1217.5	0.56332	1217.5	0.69149	1217.5	0.71877	1217.5	0.72004
1217	0.56291	1217	0.69524	1217	0.7169	1217	0.72601
1216.5	0.56516	1216.5	0.69266	1216.5	0.7257	1216.5	0.72034
1216	0.56093	1216	0.68755	1216	0.73192	1216	0.71667
1215.5	0.56043	1215.5	0.68366	1215.5	0.72496	1215.5	0.7286
1215	0.55839	1215	0.69029	1215	0.72559	1215	0.72912
1214.5	0.56245	1214.5	0.69581	1214.5	0.72844	1214.5	0.72993
1214	0.56702	1214	0.69544	1214	0.71666	1214	0.73778
1213.5	0.5675	1213.5	0.69448	1213.5	0.71496	1213.5	0.733
1213	0.5733	1213	0.69508	1213	0.71539	1213	0.72964
1212.5	0.57404	1212.5	0.69099	1212.5	0.71574	1212.5	0.73538
1212	0.56975	1212	0.69286	1212	0.72289	1212	0.72895
1211.5	0.56316	1211.5	0.69538	1211.5	0.71953	1211.5	0.72769
1211	0.56478	1211	0.68968	1211	0.71906	1211	0.7335
1210.5	0.5658	1210.5	0.68688	1210.5	0.72306	1210.5	0.73503
1210	0.56455	1210	0.68608	1210	0.72228	1210	0.73273
1209.5	0.56613	1209.5	0.69519	1209.5	0.72494	1209.5	0.72899
1209	0.56902	1209	0.7053	1209	0.73065	1209	0.73128
1208.5	0.56713	1208.5	0.70074	1208.5	0.73315	1208.5	0.72773
1208	0.56686	1208	0.69455	1208	0.72537	1208	0.72617
1207.5	0.5686	1207.5	0.6948	1207.5	0.72272	1207.5	0.72321
1207	0.5681	1207	0.69341	1207	0.72704	1207	0.72361
1206.5	0.57143	1206.5	0.69512	1206.5	0.72942	1206.5	0.72464
1206	0.56999	1206	0.69072	1206	0.73651	1206	0.72059
1205.5	0.57092	1205.5	0.68988	1205.5	0.73101	1205.5	0.72866
1205	0.57112	1205	0.69409	1205	0.72294	1205	0.732
1204.5	0.56691	1204.5	0.69944	1204.5	0.72131	1204.5	0.72766
1204	0.56548	1204	0.7013	1204	0.72041	1204	0.72714
1203.5	0.56333	1203.5	0.69393	1203.5	0.72389	1203.5	0.7277
1203	0.56289	1203	0.69224	1203	0.72806	1203	0.73158
1202.5	0.56766	1202.5	0.69356	1202.5	0.72566	1202.5	0.72963
1202	0.57042	1202	0.69491	1202	0.7214	1202	0.72888
1201.5	0.57084	1201.5	0.69891	1201.5	0.71971	1201.5	0.72936
1201	0.57409	1201	0.70775	1201	0.72277	1201	0.72822
1200.5	0.57179	1200.5	0.70582	1200.5	0.72702	1200.5	0.73231
1200	0.56811	1200	0.68989	1200	0.72446	1200	0.72553
1199.5	0.56888	1199.5	0.69351	1199.5	0.72414	1199.5	0.72742
1199	0.57011	1199	0.69244	1199	0.72342	1199	0.73623
1198.5	0.57205	1198.5	0.69511	1198.5	0.72484	1198.5	0.72933
1198	0.56988	1198	0.69895	1198	0.7322	1198	0.7273
1197.5	0.56909	1197.5	0.69131	1197.5	0.73418	1197.5	0.73206
1197	0.57207	1197	0.6926	1197	0.72873	1197	0.73197
1196.5	0.57435	1196.5	0.70203	1196.5	0.72646	1196.5	0.72869
1196	0.57333	1196	0.69685	1196	0.73361	1196	0.72647
1195.5	0.57145	1195.5	0.68991	1195.5	0.73598	1195.5	0.72899
1195	0.56733	1195	0.69543	1195	0.72907	1195	0.72725
1194.5	0.56597	1194.5	0.69439	1194.5	0.72729	1194.5	0.72789
1194	0.57248	1194	0.69125	1194	0.73691	1194	0.73181
1193.5	0.5685	1193.5	0.69501	1193.5	0.74005	1193.5	0.72722
1193	0.56559	1193	0.69192	1193	0.73379	1193	0.72908
1192.5	0.57314	1192.5	0.69427	1192.5	0.73259	1192.5	0.73587
1192	0.57638	1192	0.6945	1192	0.73045	1192	0.73394
1191.5	0.57639	1191.5	0.68919	1191.5	0.72771	1191.5	0.7292
1191	0.57479	1191	0.69376	1191	0.731	1191	0.73037
1190.5	0.57182	1190.5	0.70095	1190.5	0.73682	1190.5	0.73276
1190	0.56698	1190	0.70553	1190	0.7332	1190	0.73541
1189.5	0.56867	1189.5	0.69899	1189.5	0.72771	1189.5	0.7352
1189	0.57146	1189	0.70083	1189	0.72948	1189	0.73312
1188.5	0.57019	1188.5	0.70689	1188.5	0.734	1188.5	0.72656
1188	0.56988	1188	0.69787	1188	0.73411	1188	0.72642
1187.5	0.56934	1187.5	0.69525	1187.5	0.72998	1187.5	0.73532
1187	0.56812	1187	0.69817	1187	0.7289	1187	0.73362
1186.5	0.57174	1186.5	0.69795	1186.5	0.72951	1186.5	0.73293
1186	0.57266	1186	0.69652	1186	0.73105	1186	0.73125
1185.5	0.56967	1185.5	0.69475	1185.5	0.73277	1185.5	0.7351
1185	0.57249	1185	0.70168	1185	0.72868	1185	0.73688
1184.5	0.57208	1184.5	0.71132	1184.5	0.73186	1184.5	0.73095
1184	0.56938	1184	0.7054	1184	0.73854	1184	0.73204
1183.5	0.57258	1183.5	0.69227	1183.5	0.73752	1183.5	0.73406
1183	0.57357	1183	0.69794	1183	0.73201	1183	0.73923
1182.5	0.57538	1182.5	0.70728	1182.5	0.73433	1182.5	0.73806
1182	0.58112	1182	0.6998	1182	0.74	1182	0.73654
1181.5	0.57573	1181.5	0.69618	1181.5	0.72872	1181.5	0.73781
1181	0.57341	1181	0.69997	1181	0.7247	1181	0.73954
1180.5	0.5749	1180.5	0.69578	1180.5	0.73378	1180.5	0.74732
1180	0.57566	1180	0.69854	1180	0.73337	1180	0.74184
1179.5	0.57707	1179.5	0.69739	1179.5	0.73762	1179.5	0.73442
1179	0.57664	1179	0.69468	1179	0.73912	1179	0.73442
1178.5	0.57518	1178.5	0.69668	1178.5	0.73258	1178.5	0.73202
1178	0.57673	1178	0.70152	1178	0.73647	1178	0.73729
1177.5	0.57874	1177.5	0.70719	1177.5	0.73428	1177.5	0.73864
1177	0.57553	1177	0.69647	1177	0.72806	1177	0.7319
1176.5	0.57764	1176.5	0.69065	1176.5	0.72991	1176.5	0.73312
1176	0.57541	1176	0.69905	1176	0.7303	1176	0.73929
1175.5	0.57233	1175.5	0.7043	1175.5	0.72753	1175.5	0.74484
1175	0.5728	1175	0.69797	1175	0.72521	1175	0.74868
1174.5	0.57065	1174.5	0.69516	1174.5	0.72701	1174.5	0.74028
1174	0.57258	1174	0.70018	1174	0.73126	1174	0.73614
1173.5	0.57692	1173.5	0.70364	1173.5	0.72679	1173.5	0.73779
1173	0.57361	1173	0.70406	1173	0.72604	1173	0.73982
1172.5	0.57413	1172.5	0.69963	1172.5	0.73201	1172.5	0.74163
1172	0.57935	1172	0.69461	1172	0.73257	1172	0.73727
1171.5	0.58054	1171.5	0.69354	1171.5	0.73947	1171.5	0.74363
1171	0.57722	1171	0.69128	1171	0.74225	1171	0.73986
1170.5	0.57586	1170.5	0.68715	1170.5	0.74748	1170.5	0.72748
1170	0.58022	1170	0.68736	1170	0.74122	1170	0.73453
1169.5	0.58528	1169.5	0.68537	1169.5	0.72488	1169.5	0.74081
1169	0.5777	1169	0.69046	1169	0.73086	1169	0.7369
1168.5	0.57425	1168.5	0.69517	1168.5	0.73563	1168.5	0.74293
1168	0.575	1168	0.68915	1168	0.73491	1168	0.7442
1167.5	0.57193	1167.5	0.69647	1167.5	0.73454	1167.5	0.73793
1167	0.58054	1167	0.69919	1167	0.73275	1167	0.73495
1166.5	0.57922	1166.5	0.69745	1166.5	0.73682	1166.5	0.74303
1166	0.57702	1166	0.69978	1166	0.73866	1166	0.74638
1165.5	0.58256	1165.5	0.70212	1165.5	0.73626	1165.5	0.73857
1165	0.57623	1165	0.70102	1165	0.73863	1165	0.73403
1164.5	0.56926	1164.5	0.69425	1164.5	0.73847	1164.5	0.73247
1164	0.57926	1164	0.7019	1164	0.73835	1164	0.73765
1163.5	0.58106	1163.5	0.70442	1163.5	0.74097	1163.5	0.73799
1163	0.57612	1163	0.70072	1163	0.74074	1163	0.73755
1162.5	0.57832	1162.5	0.69977	1162.5	0.73882	1162.5	0.73865
1162	0.57881	1162	0.69442	1162	0.73747	1162	0.73599
1161.5	0.57917	1161.5	0.69731	1161.5	0.74084	1161.5	0.73781
1161	0.58097	1161	0.69932	1161	0.74518	1161	0.74168
1160.5	0.57887	1160.5	0.69886	1160.5	0.74767	1160.5	0.7445
1160	0.57821	1160	0.70118	1160	0.74619	1160	0.74612
1159.5	0.57733	1159.5	0.70439	1159.5	0.74016	1159.5	0.73743
1159	0.57652	1159	0.70665	1159	0.73885	1159	0.73472
1158.5	0.57752	1158.5	0.70234	1158.5	0.73549	1158.5	0.74288
1158	0.57915	1158	0.70256	1158	0.73651	1158	0.74083
1157.5	0.58294	1157.5	0.70222	1157.5	0.73805	1157.5	0.73656
1157	0.58157	1157	0.70129	1157	0.73739	1157	0.74369
1156.5	0.5799	1156.5	0.70251	1156.5	0.73847	1156.5	0.74689
1156	0.57947	1156	0.70177	1156	0.73885	1156	0.75001
1155.5	0.57896	1155.5	0.70131	1155.5	0.73927	1155.5	0.75073
1155	0.58097	1155	0.69975	1155	0.73953	1155	0.74299
1154.5	0.58408	1154.5	0.70415	1154.5	0.74146	1154.5	0.73815
1154	0.58151	1154	0.70891	1154	0.73896	1154	0.73689
1153.5	0.57822	1153.5	0.70605	1153.5	0.74298	1153.5	0.73984
1153	0.58085	1153	0.70843	1153	0.74603	1153	0.7392
1152.5	0.57948	1152.5	0.70484	1152.5	0.74734	1152.5	0.73811
1152	0.57787	1152	0.69838	1152	0.74602	1152	0.74118
1151.5	0.58466	1151.5	0.70297	1151.5	0.7457	1151.5	0.74611
1151	0.5834	1151	0.70328	1151	0.73915	1151	0.74107
1150.5	0.5785	1150.5	0.70652	1150.5	0.73021	1150.5	0.73633
1150	0.58046	1150	0.707	1150	0.73329	1150	0.74282
1149.5	0.58603	1149.5	0.70372	1149.5	0.73854	1149.5	0.74641
1149	0.58092	1149	0.70812	1149	0.74648	1149	0.74694
1148.5	0.57725	1148.5	0.71069	1148.5	0.74577	1148.5	0.74656
1148	0.58326	1148	0.70854	1148	0.73528	1148	0.74098
1147.5	0.58101	1147.5	0.70471	1147.5	0.73819	1147.5	0.7413
1147	0.58125	1147	0.70478	1147	0.74832	1147	0.74645
1146.5	0.58546	1146.5	0.70352	1146.5	0.74793	1146.5	0.74508
1146	0.58749	1146	0.70362	1146	0.74746	1146	0.74253
1145.5	0.58645	1145.5	0.70919	1145.5	0.74995	1145.5	0.74239
1145	0.585	1145	0.70886	1145	0.74732	1145	0.74041
1144.5	0.58546	1144.5	0.70859	1144.5	0.74357	1144.5	0.73421
1144	0.58548	1144	0.71253	1144	0.74187	1144	0.73616
1143.5	0.58355	1143.5	0.70944	1143.5	0.73994	1143.5	0.74855
1143	0.5819	1143	0.70614	1143	0.74928	1143	0.74842
1142.5	0.57887	1142.5	0.71315	1142.5	0.75381	1142.5	0.74081
1142	0.58305	1142	0.7148	1142	0.74442	1142	0.74324
1141.5	0.5869	1141.5	0.7083	1141.5	0.74996	1141.5	0.74636
1141	0.58295	1141	0.70598	1141	0.7562	1141	0.74719
1140.5	0.58392	1140.5	0.69753	1140.5	0.74574	1140.5	0.75117
1140	0.58457	1140	0.69996	1140	0.73961	1140	0.74621
1139.5	0.58165	1139.5	0.70639	1139.5	0.73938	1139.5	0.74194
1139	0.58137	1139	0.69534	1139	0.74081	1139	0.74842
1138.5	0.58175	1138.5	0.69938	1138.5	0.74179	1138.5	0.74841
1138	0.58066	1138	0.71171	1138	0.74367	1138	0.7425
1137.5	0.58693	1137.5	0.70909	1137.5	0.74955	1137.5	0.74783
1137	0.58474	1137	0.70771	1137	0.7454	1137	0.75162
1136.5	0.58146	1136.5	0.70823	1136.5	0.7434	1136.5	0.73939
1136	0.58328	1136	0.71028	1136	0.74629	1136	0.74436
1135.5	0.5839	1135.5	0.70874	1135.5	0.74531	1135.5	0.74908
1135	0.58282	1135	0.70593	1135	0.74762	1135	0.74586
1134.5	0.58435	1134.5	0.71112	1134.5	0.74153	1134.5	0.74872
1134	0.58471	1134	0.71378	1134	0.73894	1134	0.74894
1133.5	0.58392	1133.5	0.71325	1133.5	0.74305	1133.5	0.74655
1133	0.58451	1133	0.7081	1133	0.7394	1133	0.74574
1132.5	0.58301	1132.5	0.70612	1132.5	0.74236	1132.5	0.74815
1132	0.58284	1132	0.7096	1132	0.74894	1132	0.74862
1131.5	0.5829	1131.5	0.71124	1131.5	0.74317	1131.5	0.74733
1131	0.5859	1131	0.71361	1131	0.74241	1131	0.7484
1130.5	0.5865	1130.5	0.71208	1130.5	0.74737	1130.5	0.74568
1130	0.58804	1130	0.71408	1130	0.74413	1130	0.74614
1129.5	0.58729	1129.5	0.71437	1129.5	0.74806	1129.5	0.74656
1129	0.58581	1129	0.71511	1129	0.74883	1129	0.74603
1128.5	0.58298	1128.5	0.71259	1128.5	0.74594	1128.5	0.74653
1128	0.58308	1128	0.70714	1128	0.74605	1128	0.74309
1127.5	0.59	1127.5	0.70876	1127.5	0.74094	1127.5	0.74595
1127	0.59135	1127	0.70998	1127	0.74484	1127	0.74815
1126.5	0.58951	1126.5	0.71368	1126.5	0.75197	1126.5	0.7508
1126	0.58585	1126	0.7146	1126	0.75174	1126	0.74843
1125.5	0.58173	1125.5	0.71149	1125.5	0.7488	1125.5	0.75206
1125	0.58479	1125	0.70977	1125	0.74937	1125	0.75686
1124.5	0.59019	1124.5	0.71234	1124.5	0.75198	1124.5	0.75521
1124	0.59101	1124	0.7134	1124	0.75092	1124	0.75399
1123.5	0.59022	1123.5	0.70718	1123.5	0.75314	1123.5	0.75232
1123	0.58732	1123	0.70535	1123	0.7517	1123	0.7515
1122.5	0.5865	1122.5	0.71281	1122.5	0.74755	1122.5	0.75045
1122	0.58581	1122	0.71303	1122	0.74811	1122	0.75308
1121.5	0.58571	1121.5	0.70685	1121.5	0.74232	1121.5	0.75282
1121	0.58833	1121	0.70587	1121	0.74593	1121	0.75116
1120.5	0.58405	1120.5	0.7118	1120.5	0.74978	1120.5	0.74577
1120	0.58184	1120	0.71755	1120	0.74599	1120	0.7437
1119.5	0.58277	1119.5	0.71154	1119.5	0.74992	1119.5	0.75249
1119	0.58826	1119	0.71141	1119	0.75328	1119	0.7539
1118.5	0.59208	1118.5	0.71515	1118.5	0.75561	1118.5	0.75028
1118	0.58935	1118	0.71853	1118	0.7525	1118	0.75021
1117.5	0.5907	1117.5	0.7205	1117.5	0.74401	1117.5	0.7515
1117	0.59113	1117	0.71445	1117	0.74022	1117	0.74967
1116.5	0.58968	1116.5	0.71888	1116.5	0.74185	1116.5	0.7519
1116	0.58925	1116	0.71771	1116	0.74847	1116	0.75187
1115.5	0.58626	1115.5	0.7159	1115.5	0.75234	1115.5	0.74736
1115	0.588	1115	0.71344	1115	0.7472	1115	0.74909
1114.5	0.58923	1114.5	0.70539	1114.5	0.74957	1114.5	0.75175
1114	0.58747	1114	0.7096	1114	0.75619	1114	0.75107
1113.5	0.58698	1113.5	0.71018	1113.5	0.75316	1113.5	0.74955
1113	0.58537	1113	0.71238	1113	0.74673	1113	0.75661
1112.5	0.58738	1112.5	0.72039	1112.5	0.75074	1112.5	0.75701
1112	0.5891	1112	0.71616	1112	0.74961	1112	0.75239
1111.5	0.58747	1111.5	0.71301	1111.5	0.74122	1111.5	0.75165
1111	0.59038	1111	0.71512	1111	0.74496	1111	0.74668
1110.5	0.59137	1110.5	0.71356	1110.5	0.74793	1110.5	0.74518
1110	0.58827	1110	0.71308	1110	0.75192	1110	0.75111
1109.5	0.59104	1109.5	0.71368	1109.5	0.75408	1109.5	0.75467
1109	0.59285	1109	0.7125	1109	0.75063	1109	0.75604
1108.5	0.59008	1108.5	0.71185	1108.5	0.74806	1108.5	0.75941
1108	0.59123	1108	0.71599	1108	0.74733	1108	0.76274
1107.5	0.59132	1107.5	0.71443	1107.5	0.75112	1107.5	0.76295
1107	0.58843	1107	0.71175	1107	0.75763	1107	0.75743
1106.5	0.58925	1106.5	0.71752	1106.5	0.76058	1106.5	0.7528
1106	0.58922	1106	0.71939	1106	0.75427	1106	0.75581
1105.5	0.58948	1105.5	0.71976	1105.5	0.74819	1105.5	0.76597
1105	0.58959	1105	0.71958	1105	0.74648	1105	0.76449
1104.5	0.59187	1104.5	0.71389	1104.5	0.74414	1104.5	0.75333
1104	0.59078	1104	0.71503	1104	0.75238	1104	0.75883
1103.5	0.5907	1103.5	0.71437	1103.5	0.76274	1103.5	0.76156
1103	0.59304	1103	0.71007	1103	0.75709	1103	0.75624
1102.5	0.58481	1102.5	0.7163	1102.5	0.75197	1102.5	0.75648
1102	0.58422	1102	0.71579	1102	0.74999	1102	0.76009
1101.5	0.59181	1101.5	0.71387	1101.5	0.74496	1101.5	0.75874
1101	0.59025	1101	0.71815	1101	0.74244	1101	0.75523
1100.5	0.58803	1100.5	0.71278	1100.5	0.74368	1100.5	0.755
1100	0.58691	1100	0.70972	1100	0.7507	1100	0.75257
1099.5	0.58511	1099.5	0.71597	1099.5	0.7548	1099.5	0.75555
1099	0.58922	1099	0.72101	1099	0.75578	1099	0.75774
1098.5	0.58991	1098.5	0.72302	1098.5	0.75571	1098.5	0.7562
1098	0.58561	1098	0.71779	1098	0.74777	1098	0.75713
1097.5	0.58668	1097.5	0.71255	1097.5	0.74964	1097.5	0.76116
1097	0.5893	1097	0.71239	1097	0.75601	1097	0.75643
1096.5	0.5898	1096.5	0.71362	1096.5	0.75056	1096.5	0.75341
1096	0.59058	1096	0.71906	1096	0.75205	1096	0.75038
1095.5	0.59054	1095.5	0.72235	1095.5	0.75612	1095.5	0.75192
1095	0.59026	1095	0.7219	1095	0.75375	1095	0.75639
1094.5	0.591	1094.5	0.71992	1094.5	0.74986	1094.5	0.75792
1094	0.59059	1094	0.71772	1094	0.75433	1094	0.7618
1093.5	0.58921	1093.5	0.71866	1093.5	0.75611	1093.5	0.75761
1093	0.58744	1093	0.72104	1093	0.75685	1093	0.75679
1092.5	0.58448	1092.5	0.72105	1092.5	0.75549	1092.5	0.75584
1092	0.58808	1092	0.72218	1092	0.75717	1092	0.75153
1091.5	0.59291	1091.5	0.72133	1091.5	0.76074	1091.5	0.75465
1091	0.59154	1091	0.72011	1091	0.75735	1091	0.75351
1090.5	0.58675	1090.5	0.72045	1090.5	0.75471	1090.5	0.74877
1090	0.58805	1090	0.7198	1090	0.75125	1090	0.75432
1089.5	0.59184	1089.5	0.715	1089.5	0.74796	1089.5	0.76351
1089	0.59004	1089	0.71442	1089	0.74959	1089	0.76297
1088.5	0.59076	1088.5	0.7213	1088.5	0.75746	1088.5	0.7604
1088	0.58572	1088	0.72544	1088	0.76026	1088	0.76047
1087.5	0.58167	1087.5	0.7212	1087.5	0.75857	1087.5	0.75584
1087	0.59015	1087	0.71574	1087	0.75607	1087	0.75366
1086.5	0.59842	1086.5	0.71702	1086.5	0.7513	1086.5	0.75628
1086	0.59309	1086	0.72007	1086	0.75177	1086	0.76079
1085.5	0.58723	1085.5	0.72493	1085.5	0.75471	1085.5	0.7586
1085	0.58973	1085	0.72834	1085	0.7531	1085	0.75813
1084.5	0.59181	1084.5	0.72554	1084.5	0.75248	1084.5	0.76458
1084	0.59111	1084	0.71592	1084	0.75692	1084	0.76343
1083.5	0.58536	1083.5	0.7152	1083.5	0.75529	1083.5	0.75634
1083	0.58718	1083	0.7221	1083	0.75558	1083	0.7541
1082.5	0.59081	1082.5	0.72446	1082.5	0.75671	1082.5	0.76392
1082	0.5899	1082	0.72862	1082	0.75268	1082	0.76479
1081.5	0.59048	1081.5	0.72786	1081.5	0.75731	1081.5	0.7572
1081	0.59064	1081	0.71891	1081	0.76295	1081	0.75725
1080.5	0.59217	1080.5	0.71537	1080.5	0.75842	1080.5	0.75763
1080	0.5934	1080	0.71591	1080	0.76072	1080	0.75524
1079.5	0.59408	1079.5	0.71837	1079.5	0.76489	1079.5	0.75564
1079	0.592	1079	0.72342	1079	0.75456	1079	0.76113
1078.5	0.59277	1078.5	0.72821	1078.5	0.75438	1078.5	0.76434
1078	0.59168	1078	0.7229	1078	0.7559	1078	0.7597
1077.5	0.59074	1077.5	0.7243	1077.5	0.75594	1077.5	0.75311
1077	0.59349	1077	0.72755	1077	0.75944	1077	0.7559
1076.5	0.59329	1076.5	0.71988	1076.5	0.75994	1076.5	0.75974
1076	0.59294	1076	0.72333	1076	0.76071	1076	0.76191
1075.5	0.59459	1075.5	0.73008	1075.5	0.7581	1075.5	0.76041
1075	0.59319	1075	0.73045	1075	0.75858	1075	0.76056
1074.5	0.5947	1074.5	0.72501	1074.5	0.76156	1074.5	0.76549
1074	0.59757	1074	0.72257	1074	0.75769	1074	0.75887
1073.5	0.60027	1073.5	0.72588	1073.5	0.76165	1073.5	0.75996
1073	0.60063	1073	0.7274	1073	0.7686	1073	0.76842
1072.5	0.59543	1072.5	0.7246	1072.5	0.76534	1072.5	0.76319
1072	0.59406	1072	0.72459	1072	0.76263	1072	0.76223
1071.5	0.5945	1071.5	0.72977	1071.5	0.76046	1071.5	0.7669
1071	0.59594	1071	0.72534	1071	0.75763	1071	0.76241
1070.5	0.59487	1070.5	0.72165	1070.5	0.75905	1070.5	0.75709
1070	0.5936	1070	0.72704	1070	0.75604	1070	0.76173
1069.5	0.59136	1069.5	0.72665	1069.5	0.75025	1069.5	0.76471
1069	0.59123	1069	0.72638	1069	0.7536	1069	0.76188
1068.5	0.59232	1068.5	0.72643	1068.5	0.75906	1068.5	0.76429
1068	0.59469	1068	0.72192	1068	0.75849	1068	0.76697
1067.5	0.59554	1067.5	0.72051	1067.5	0.76133	1067.5	0.75862
1067	0.59315	1067	0.72229	1067	0.76256	1067	0.76267
1066.5	0.59687	1066.5	0.71979	1066.5	0.76206	1066.5	0.76287
1066	0.60011	1066	0.72329	1066	0.76222	1066	0.75935
1065.5	0.59896	1065.5	0.72937	1065.5	0.75814	1065.5	0.766
1065	0.59459	1065	0.7244	1065	0.75877	1065	0.76645
1064.5	0.59175	1064.5	0.71794	1064.5	0.75993	1064.5	0.77217
1064	0.59189	1064	0.71691	1064	0.7617	1064	0.77085
1063.5	0.5937	1063.5	0.71909	1063.5	0.76281	1063.5	0.76426
1063	0.59786	1063	0.72676	1063	0.75613	1063	0.76639
1062.5	0.59597	1062.5	0.73254	1062.5	0.75641	1062.5	0.76801
1062	0.59624	1062	0.7293	1062	0.75647	1062	0.76409
1061.5	0.60145	1061.5	0.72509	1061.5	0.75638	1061.5	0.76531
1061	0.59845	1061	0.71909	1061	0.76058	1061	0.76344
1060.5	0.59656	1060.5	0.71339	1060.5	0.76481	1060.5	0.76117
1060	0.59549	1060	0.71586	1060	0.7591	1060	0.76541
1059.5	0.59556	1059.5	0.71902	1059.5	0.75202	1059.5	0.76686
1059	0.59509	1059	0.71923	1059	0.75452	1059	0.77017
1058.5	0.59276	1058.5	0.72393	1058.5	0.75623	1058.5	0.76718
1058	0.59617	1058	0.72528	1058	0.75855	1058	0.76608
1057.5	0.59704	1057.5	0.72565	1057.5	0.75839	1057.5	0.76687
1057	0.59559	1057	0.72227	1057	0.75373	1057	0.76328
1056.5	0.59369	1056.5	0.71754	1056.5	0.75296	1056.5	0.75957
1056	0.59516	1056	0.7207	1056	0.76304	1056	0.75924
1055.5	0.59769	1055.5	0.72314	1055.5	0.76302	1055.5	0.76942
1055	0.59578	1055	0.72716	1055	0.76061	1055	0.77345
1054.5	0.59992	1054.5	0.73091	1054.5	0.75972	1054.5	0.76674
1054	0.60109	1054	0.72638	1054	0.75953	1054	0.76321
1053.5	0.59473	1053.5	0.72081	1053.5	0.75983	1053.5	0.76448
1053	0.59448	1053	0.72019	1053	0.75738	1053	0.76846
1052.5	0.59746	1052.5	0.72436	1052.5	0.76072	1052.5	0.76457
1052	0.59683	1052	0.729	1052	0.76442	1052	0.765
1051.5	0.59314	1051.5	0.72495	1051.5	0.76313	1051.5	0.76825
1051	0.59328	1051	0.72651	1051	0.76202	1051	0.76762
1050.5	0.59594	1050.5	0.72711	1050.5	0.76596	1050.5	0.76886
1050	0.59666	1050	0.72315	1050	0.76259	1050	0.77156
1049.5	0.59654	1049.5	0.72507	1049.5	0.75924	1049.5	0.77187
1049	0.59608	1049	0.7256	1049	0.76202	1049	0.77173
1048.5	0.59977	1048.5	0.72946	1048.5	0.75566	1048.5	0.76697
1048	0.5995	1048	0.72764	1048	0.75606	1048	0.76609
1047.5	0.59605	1047.5	0.71792	1047.5	0.76152	1047.5	0.77284
1047	0.59682	1047	0.71621	1047	0.75934	1047	0.76715
1046.5	0.59604	1046.5	0.7227	1046.5	0.76159	1046.5	0.7701
1046	0.59513	1046	0.72586	1046	0.76243	1046	0.76961
1045.5	0.59511	1045.5	0.72567	1045.5	0.75983	1045.5	0.7651
1045	0.59623	1045	0.72561	1045	0.76052	1045	0.76614
1044.5	0.59981	1044.5	0.72804	1044.5	0.76191	1044.5	0.76553
1044	0.59753	1044	0.72967	1044	0.76638	1044	0.76538
1043.5	0.59717	1043.5	0.73024	1043.5	0.76841	1043.5	0.76952
1043	0.59845	1043	0.73181	1043	0.76305	1043	0.76744
1042.5	0.59892	1042.5	0.72874	1042.5	0.76436	1042.5	0.76839
1042	0.60009	1042	0.72488	1042	0.76418	1042	0.77826
1041.5	0.596	1041.5	0.72461	1041.5	0.76376	1041.5	0.77476
1041	0.59453	1041	0.72822	1041	0.76287	1041	0.76802
1040.5	0.59679	1040.5	0.73142	1040.5	0.75778	1040.5	0.77058
1040	0.59891	1040	0.73079	1040	0.76261	1040	0.77084
1039.5	0.59466	1039.5	0.72562	1039.5	0.76599	1039.5	0.77147
1039	0.59404	1039	0.72414	1039	0.76367	1039	0.77434
1038.5	0.59894	1038.5	0.72533	1038.5	0.76702	1038.5	0.76445
1038	0.59928	1038	0.72123	1038	0.76597	1038	0.76316
1037.5	0.60241	1037.5	0.72776	1037.5	0.76408	1037.5	0.76941
1037	0.60186	1037	0.73237	1037	0.76717	1037	0.77226
1036.5	0.598	1036.5	0.73054	1036.5	0.76767	1036.5	0.77085
1036	0.5966	1036	0.72847	1036	0.76489	1036	0.76657
1035.5	0.59305	1035.5	0.72792	1035.5	0.77049	1035.5	0.76979
1035	0.59517	1035	0.72998	1035	0.76952	1035	0.77326
1034.5	0.59641	1034.5	0.73217	1034.5	0.7602	1034.5	0.77436
1034	0.5943	1034	0.73358	1034	0.76401	1034	0.7734
1033.5	0.59462	1033.5	0.73343	1033.5	0.77159	1033.5	0.7703
1033	0.59556	1033	0.73557	1033	0.76438	1033	0.76464
1032.5	0.59608	1032.5	0.73172	1032.5	0.76003	1032.5	0.76385
1032	0.59532	1032	0.72934	1032	0.7684	1032	0.76836
1031.5	0.59743	1031.5	0.7297	1031.5	0.76783	1031.5	0.77306
1031	0.59874	1031	0.72602	1031	0.7669	1031	0.77004
1030.5	0.60111	1030.5	0.71908	1030.5	0.76869	1030.5	0.7712
1030	0.59905	1030	0.72056	1030	0.7672	1030	0.77725
1029.5	0.59991	1029.5	0.72802	1029.5	0.76872	1029.5	0.77406
1029	0.60001	1029	0.72713	1029	0.77281	1029	0.77463
1028.5	0.59446	1028.5	0.72795	1028.5	0.76275	1028.5	0.77389
1028	0.59684	1028	0.73086	1028	0.76068	1028	0.76748
1027.5	0.6005	1027.5	0.72869	1027.5	0.76889	1027.5	0.76616
1027	0.60121	1027	0.72799	1027	0.76418	1027	0.76757
1026.5	0.59955	1026.5	0.7304	1026.5	0.76792	1026.5	0.76867
1026	0.60002	1026	0.72747	1026	0.7736	1026	0.76834
1025.5	0.59984	1025.5	0.73218	1025.5	0.77234	1025.5	0.76907
1025	0.59916	1025	0.72979	1025	0.76693	1025	0.77242
1024.5	0.59946	1024.5	0.72212	1024.5	0.7636	1024.5	0.76866
1024	0.60122	1024	0.72838	1024	0.76914	1024	0.76906
1023.5	0.60357	1023.5	0.73196	1023.5	0.77066	1023.5	0.7741
1023	0.59944	1023	0.73394	1023	0.76764	1023	0.76668
1022.5	0.59538	1022.5	0.7302	1022.5	0.76925	1022.5	0.76371
1022	0.6003	1022	0.72901	1022	0.7748	1022	0.77236
1021.5	0.60396	1021.5	0.72615	1021.5	0.77322	1021.5	0.77162
1021	0.60237	1021	0.72253	1021	0.76702	1021	0.76764
1020.5	0.59842	1020.5	0.72779	1020.5	0.76444	1020.5	0.7725
1020	0.59682	1020	0.73064	1020	0.76465	1020	0.77373
1019.5	0.59808	1019.5	0.73048	1019.5	0.76366	1019.5	0.77178
1019	0.59903	1019	0.72634	1019	0.76588	1019	0.76786
1018.5	0.60416	1018.5	0.72526	1018.5	0.76621	1018.5	0.7635
1018	0.60353	1018	0.72678	1018	0.76523	1018	0.76815
1017.5	0.59673	1017.5	0.73212	1017.5	0.76951	1017.5	0.77169
1017	0.59733	1017	0.73364	1017	0.77136	1017	0.7696
1016.5	0.60086	1016.5	0.72743	1016.5	0.77006	1016.5	0.77551
1016	0.59804	1016	0.72728	1016	0.7684	1016	0.77632
1015.5	0.59595	1015.5	0.73014	1015.5	0.76538	1015.5	0.77367
1015	0.60015	1015	0.73234	1015	0.76403	1015	0.77651
1014.5	0.60281	1014.5	0.73129	1014.5	0.76524	1014.5	0.77312
1014	0.60238	1014	0.73482	1014	0.76586	1014	0.77459
1013.5	0.60679	1013.5	0.73301	1013.5	0.76845	1013.5	0.77515
1013	0.60472	1013	0.72721	1013	0.76738	1013	0.77477
1012.5	0.60098	1012.5	0.73251	1012.5	0.76832	1012.5	0.77456
1012	0.60229	1012	0.73233	1012	0.77397	1012	0.77222
1011.5	0.60516	1011.5	0.72991	1011.5	0.77026	1011.5	0.77084
1011	0.60298	1011	0.73092	1011	0.76689	1011	0.77664
1010.5	0.60066	1010.5	0.728	1010.5	0.77109	1010.5	0.77763
1010	0.60468	1010	0.72412	1010	0.76992	1010	0.77255
1009.5	0.60097	1009.5	0.72656	1009.5	0.76624	1009.5	0.76826
1009	0.60047	1009	0.72902	1009	0.76244	1009	0.76851
1008.5	0.60478	1008.5	0.72627	1008.5	0.76335	1008.5	0.77994
1008	0.6036	1008	0.72902	1008	0.76846	1008	0.77832
1007.5	0.60061	1007.5	0.73443	1007.5	0.76858	1007.5	0.77604
1007	0.60102	1007	0.73371	1007	0.77016	1007	0.77816
1006.5	0.60145	1006.5	0.73185	1006.5	0.77187	1006.5	0.76946
1006	0.6032	1006	0.72743	1006	0.77184	1006	0.77067
1005.5	0.60188	1005.5	0.72105	1005.5	0.76777	1005.5	0.77693
1005	0.60123	1005	0.7229	1005	0.76727	1005	0.77803
1004.5	0.60162	1004.5	0.72667	1004.5	0.7726	1004.5	0.77741
1004	0.59911	1004	0.72675	1004	0.76686	1004	0.77224
1003.5	0.59962	1003.5	0.72583	1003.5	0.76123	1003.5	0.78116
1003	0.60054	1003	0.73305	1003	0.76531	1003	0.78211
1002.5	0.60005	1002.5	0.73569	1002.5	0.76724	1002.5	0.77238
1002	0.59896	1002	0.73418	1002	0.76455	1002	0.77612
1001.5	0.60275	1001.5	0.73624	1001.5	0.76265	1001.5	0.77685
1001	0.60536	1001	0.73008	1001	0.75865	1001	0.77334
1000.5	0.60245	1000.5	0.72974	1000.5	0.76049	1000.5	0.77867
1000	0.60161	1000	0.73537	1000	0.76583	1000	0.77839
999.5	0.60206	999.5	0.73295	999.5	0.76892	999.5	0.77139
999	0.60691	999	0.73401	999	0.76911	999	0.77876
998.5	0.60425	998.5	0.73426	998.5	0.77107	998.5	0.78187
998	0.599	998	0.72705	998	0.771	998	0.77579
997.5	0.60265	997.5	0.73083	997.5	0.77347	997.5	0.77544
997	0.59915	997	0.73454	997	0.77588	997	0.77646
996.5	0.60143	996.5	0.73294	996.5	0.76839	996.5	0.77895
996	0.60641	996	0.73045	996	0.76878	996	0.78028
995.5	0.60305	995.5	0.72803	995.5	0.76947	995.5	0.7815
995	0.60347	995	0.73001	995	0.77055	995	0.77842
994.5	0.6041	994.5	0.73162	994.5	0.77046	994.5	0.77306
994	0.60428	994	0.73243	994	0.77055	994	0.77664
993.5	0.60492	993.5	0.73094	993.5	0.7743	993.5	0.77664
993	0.60446	993	0.73242	993	0.77253	993	0.77364
992.5	0.60267	992.5	0.73491	992.5	0.76969	992.5	0.77578
992	0.60117	992	0.73503	992	0.76496	992	0.78164
991.5	0.6007	991.5	0.72985	991.5	0.76236	991.5	0.77748
991	0.5993	991	0.7267	991	0.7675	991	0.76968
990.5	0.60073	990.5	0.72791	990.5	0.76733	990.5	0.77682
990	0.60016	990	0.73239	990	0.76821	990	0.77578
989.5	0.60247	989.5	0.73567	989.5	0.77533	989.5	0.77366
989	0.6057	989	0.73548	989	0.77605	989	0.77295
988.5	0.60606	988.5	0.73484	988.5	0.76788	988.5	0.77224
988	0.60785	988	0.73655	988	0.76466	988	0.77845
987.5	0.60648	987.5	0.74303	987.5	0.77219	987.5	0.78038
987	0.60323	987	0.73428	987	0.77144	987	0.78164
986.5	0.6011	986.5	0.73228	986.5	0.77305	986.5	0.78344
986	0.60049	986	0.74095	986	0.76911	986	0.7838
985.5	0.60279	985.5	0.73901	985.5	0.76589	985.5	0.77811
985	0.6031	985	0.73755	985	0.77067	985	0.78194
984.5	0.60203	984.5	0.73877	984.5	0.76639	984.5	0.78646
984	0.60552	984	0.73844	984	0.76598	984	0.78023
983.5	0.60623	983.5	0.73465	983.5	0.76342	983.5	0.77816
983	0.60448	983	0.72926	983	0.76263	983	0.7784
982.5	0.60222	982.5	0.7257	982.5	0.77087	982.5	0.77811
982	0.60035	982	0.72798	982	0.77173	982	0.77223
981.5	0.6032	981.5	0.73097	981.5	0.77496	981.5	0.77431
981	0.60214	981	0.73498	981	0.77624	981	0.7797
980.5	0.59975	980.5	0.73775	980.5	0.76924	980.5	0.77659
980	0.6038	980	0.73301	980	0.77076	980	0.77909
979.5	0.60632	979.5	0.73017	979.5	0.77494	979.5	0.77875
979	0.60387	979	0.73557	979	0.77585	979	0.78105
978.5	0.59986	978.5	0.73741	978.5	0.77648	978.5	0.77618
978	0.59962	978	0.73545	978	0.77263	978	0.77454
977.5	0.60604	977.5	0.74211	977.5	0.76679	977.5	0.78214
977	0.61025	977	0.73991	977	0.76634	977	0.77883
976.5	0.60764	976.5	0.72962	976.5	0.76766	976.5	0.77734
976	0.60249	976	0.72724	976	0.77678	976	0.77711
975.5	0.60058	975.5	0.72664	975.5	0.7796	975.5	0.78089
975	0.60162	975	0.73076	975	0.77109	975	0.78375
974.5	0.60337	974.5	0.73066	974.5	0.76928	974.5	0.78189
974	0.60419	974	0.73018	974	0.77306	974	0.78167
973.5	0.60423	973.5	0.73921	973.5	0.77401	973.5	0.77699
973	0.60389	973	0.73896	973	0.76933	973	0.77907
972.5	0.60757	972.5	0.7403	972.5	0.76553	972.5	0.78824
972	0.60727	972	0.74733	972	0.76999	972	0.78157
971.5	0.60137	971.5	0.74198	971.5	0.77361	971.5	0.78227
971	0.60585	971	0.73842	971	0.77511	971	0.78468
970.5	0.6099	970.5	0.73945	970.5	0.78116	970.5	0.77732
970	0.60718	970	0.73518	970	0.78071	970	0.77769
969.5	0.60568	969.5	0.73195	969.5	0.77871	969.5	0.77797
969	0.60381	969	0.7364	969	0.77945	969	0.77782
968.5	0.60176	968.5	0.73923	968.5	0.77501	968.5	0.7802
968	0.60427	968	0.73327	968	0.76647	968	0.78525
967.5	0.60869	967.5	0.73336	967.5	0.76688	967.5	0.79009
967	0.61013	967	0.72944	967	0.7709	967	0.78983
966.5	0.60163	966.5	0.7305	966.5	0.77145	966.5	0.79039
966	0.59925	966	0.73443	966	0.77534	966	0.78491
965.5	0.60612	965.5	0.73148	965.5	0.77243	965.5	0.77863
965	0.60889	965	0.73062	965	0.77139	965	0.77889
964.5	0.60526	964.5	0.72928	964.5	0.77353	964.5	0.77885
964	0.60438	964	0.72818	964	0.77255	964	0.7747
963.5	0.6105	963.5	0.72874	963.5	0.7766	963.5	0.77771
963	0.61234	963	0.73262	963	0.77712	963	0.78133
962.5	0.60694	962.5	0.73297	962.5	0.78136	962.5	0.77488
962	0.60518	962	0.73122	962	0.78569	962	0.77465
961.5	0.60628	961.5	0.7335	961.5	0.77931	961.5	0.78319
961	0.60216	961	0.73083	961	0.77283	961	0.78126
960.5	0.60179	960.5	0.728	960.5	0.76418	960.5	0.77345
960	0.60074	960	0.73342	960	0.76929	960	0.7702
959.5	0.6026	959.5	0.73248	959.5	0.77196	959.5	0.77701
959	0.60891	959	0.73245	959	0.76938	959	0.77754
958.5	0.60644	958.5	0.7367	958.5	0.77232	958.5	0.77523
958	0.60445	958	0.7346	958	0.76568	958	0.78504
957.5	0.60343	957.5	0.73557	957.5	0.76165	957.5	0.78263
957	0.60237	957	0.7348	957	0.76461	957	0.78064
956.5	0.6035	956.5	0.73261	956.5	0.75957	956.5	0.78163
956	0.60418	956	0.73056	956	0.76417	956	0.78271
955.5	0.60468	955.5	0.7347	955.5	0.77563	955.5	0.78317
955	0.60382	955	0.7326	955	0.78144	955	0.78068
954.5	0.60592	954.5	0.72286	954.5	0.78645	954.5	0.77703
954	0.60275	954	0.72633	954	0.77689	954	0.77635
953.5	0.60313	953.5	0.73112	953.5	0.76747	953.5	0.78259
953	0.60715	953	0.73205	953	0.77264	953	0.78755
952.5	0.60475	952.5	0.73045	952.5	0.77565	952.5	0.79154
952	0.60667	952	0.72786	952	0.7733	952	0.78529
951.5	0.6072	951.5	0.73323	951.5	0.77204	951.5	0.78116
951	0.60355	951	0.73586	951	0.76736	951	0.78613
950.5	0.60656	950.5	0.7327	950.5	0.76822	950.5	0.78604
950	0.61042	950	0.73492	950	0.77266	950	0.78637
949.5	0.60668	949.5	0.74103	949.5	0.77114	949.5	0.78449
949	0.60094	949	0.73984	949	0.77034	949	0.77706
948.5	0.60015	948.5	0.73751	948.5	0.77321	948.5	0.77392
948	0.60325	948	0.73866	948	0.76911	948	0.77987
947.5	0.60455	947.5	0.73155	947.5	0.76826	947.5	0.78665
947	0.60604	947	0.72906	947	0.7761	947	0.78088
946.5	0.6057	946.5	0.72814	946.5	0.78053	946.5	0.77464
946	0.60319	946	0.73166	946	0.77602	946	0.78437
945.5	0.60405	945.5	0.73716	945.5	0.77134	945.5	0.78602
945	0.60591	945	0.73158	945	0.77311	945	0.7873
944.5	0.60738	944.5	0.7314	944.5	0.77423	944.5	0.78317
944	0.60068	944	0.72977	944	0.77298	944	0.78132
943.5	0.59868	943.5	0.72974	943.5	0.77482	943.5	0.78817
943	0.60301	943	0.72827	943	0.77077	943	0.79221
942.5	0.60294	942.5	0.72686	942.5	0.77288	942.5	0.79226
942	0.60486	942	0.73644	942	0.77845	942	0.78428
941.5	0.60519	941.5	0.73398	941.5	0.77542	941.5	0.7812
941	0.60659	941	0.72829	941	0.77438	941	0.78207
940.5	0.60925	940.5	0.73314	940.5	0.77035	940.5	0.7823
940	0.60863	940	0.73404	940	0.76824	940	0.78053
939.5	0.60069	939.5	0.72894	939.5	0.76846	939.5	0.78358
939	0.60047	939	0.73104	939	0.76991	939	0.78643
938.5	0.60551	938.5	0.73916	938.5	0.7706	938.5	0.78519
938	0.60631	938	0.73756	938	0.76931	938	0.78608
937.5	0.59876	937.5	0.72538	937.5	0.77292	937.5	0.7879
937	0.59624	937	0.72792	937	0.77912	937	0.79034
936.5	0.60404	936.5	0.73977	936.5	0.7835	936.5	0.78605
936	0.60212	936	0.74168	936	0.78214	936	0.77733
935.5	0.60221	935.5	0.7367	935.5	0.77507	935.5	0.7818
935	0.60687	935	0.73645	935	0.77245	935	0.78277
934.5	0.60671	934.5	0.73857	934.5	0.76935	934.5	0.7832
934	0.60691	934	0.73555	934	0.77066	934	0.7882
933.5	0.60915	933.5	0.73646	933.5	0.77778	933.5	0.78799
933	0.60352	933	0.73419	933	0.77493	933	0.78902
932.5	0.60402	932.5	0.73218	932.5	0.76972	932.5	0.79105
932	0.60547	932	0.7313	932	0.77863	932	0.79219
931.5	0.60343	931.5	0.72646	931.5	0.77831	931.5	0.78556
931	0.60601	931	0.73726	931	0.77035	931	0.78028
930.5	0.60569	930.5	0.73723	930.5	0.77214	930.5	0.78041
930	0.60894	930	0.72897	930	0.77475	930	0.7739
929.5	0.61112	929.5	0.72916	929.5	0.7747	929.5	0.77567
929	0.60544	929	0.72423	929	0.77075	929	0.77756
928.5	0.60585	928.5	0.72994	928.5	0.78021	928.5	0.77756
928	0.61062	928	0.7338	928	0.78335	928	0.7866
927.5	0.60213	927.5	0.73383	927.5	0.77811	927.5	0.78582
927	0.60013	927	0.72854	927	0.77655	927	0.78571
926.5	0.60718	926.5	0.7235	926.5	0.77626	926.5	0.7883
926	0.60871	926	0.73462	926	0.77556	926	0.79002
925.5	0.60225	925.5	0.74867	925.5	0.77577	925.5	0.79366
925	0.59469	925	0.74364	925	0.78006	925	0.7855
924.5	0.60004	924.5	0.72788	924.5	0.77724	924.5	0.77241
924	0.60526	924	0.73127	924	0.77674	924	0.77684
923.5	0.60826	923.5	0.73693	923.5	0.77733	923.5	0.77879
923	0.60683	923	0.73367	923	0.77633	923	0.77172
922.5	0.60539	922.5	0.7327	922.5	0.7811	922.5	0.77439
922	0.607	922	0.72981	922	0.77529	922	0.77875
921.5	0.6042	921.5	0.73055	921.5	0.77302	921.5	0.78665
921	0.60446	921	0.73336	921	0.78231	921	0.78721
920.5	0.60243	920.5	0.73512	920.5	0.77669	920.5	0.77782
920	0.59937	920	0.73623	920	0.77718	920	0.77955
919.5	0.60295	919.5	0.7327	919.5	0.78229	919.5	0.78333
919	0.604	919	0.73414	919	0.77684	919	0.78194
918.5	0.60402	918.5	0.73686	918.5	0.77199	918.5	0.78362
918	0.60386	918	0.7303	918	0.76985	918	0.78635
917.5	0.60885	917.5	0.73362	917.5	0.77868	917.5	0.79083
917	0.61123	917	0.73809	917	0.77552	917	0.78395
916.5	0.60628	916.5	0.73483	916.5	0.76821	916.5	0.77534
916	0.60808	916	0.73647	916	0.77398	916	0.77581
915.5	0.60734	915.5	0.73557	915.5	0.77946	915.5	0.78645
915	0.60685	915	0.73626	915	0.77728	915	0.79724
914.5	0.6043	914.5	0.73691	914.5	0.77453	914.5	0.7899
914	0.60134	914	0.73226	914	0.77265	914	0.77861
913.5	0.60652	913.5	0.71921	913.5	0.76841	913.5	0.77909
913	0.61074	913	0.72657	913	0.77978	913	0.78823
912.5	0.60853	912.5	0.7359	912.5	0.78182	912.5	0.78518
912	0.60096	912	0.7334	912	0.77146	912	0.77517
911.5	0.60028	911.5	0.73696	911.5	0.77199	911.5	0.77684
911	0.60296	911	0.73786	911	0.77346	911	0.78463
910.5	0.60149	910.5	0.73588	910.5	0.77326	910.5	0.782
910	0.60126	910	0.7384	910	0.77204	910	0.77576
909.5	0.60915	909.5	0.73932	909.5	0.77801	909.5	0.77819
909	0.6104	909	0.73177	909	0.78655	909	0.78518
908.5	0.60654	908.5	0.73776	908.5	0.78004	908.5	0.78613
908	0.60996	908	0.73846	908	0.77642	908	0.78498
907.5	0.61226	907.5	0.72623	907.5	0.77561	907.5	0.78451
907	0.60353	907	0.72124	907	0.76824	907	0.78564
906.5	0.6021	906.5	0.72744	906.5	0.76918	906.5	0.78747
906	0.60867	906	0.73099	906	0.77441	906	0.78643
905.5	0.6007	905.5	0.7363	905.5	0.77217	905.5	0.7799
905	0.59978	905	0.73611	905	0.77716	905	0.77467
904.5	0.60432	904.5	0.73942	904.5	0.77899	904.5	0.77569
904	0.60945	904	0.74282	904	0.77071	904	0.78782
903.5	0.61089	903.5	0.73216	903.5	0.76334	903.5	0.79018
903	0.6069	903	0.73448	903	0.76945	903	0.77758
902.5	0.60764	902.5	0.73165	902.5	0.78326	902.5	0.77504
902	0.60489	902	0.72858	902	0.77828	902	0.78363
901.5	0.60806	901.5	0.73572	901.5	0.77811	901.5	0.78753
901	0.61307	901	0.73483	901	0.77217	901	0.77989
900.5	0.60425	900.5	0.73231	900.5	0.7723	900.5	0.78491
900	0.59947	900	0.73508	900	0.7829	900	0.78188
899.5	0.597	899.5	0.73741	899.5	0.78086	899.5	0.77447
899	0.59756	899	0.73359	899	0.77478	899	0.78596
898.5	0.60559	898.5	0.73227	898.5	0.77877	898.5	0.78769
898	0.60669	898	0.7316	898	0.78667	898	0.78481
897.5	0.60382	897.5	0.7256	897.5	0.77534	897.5	0.77936
897	0.60266	897	0.73085	897	0.76916	897	0.77352
896.5	0.60787	896.5	0.7281	896.5	0.77353	896.5	0.77984
896	0.61237	896	0.7278	896	0.77648	896	0.77696
895.5	0.60771	895.5	0.72878	895.5	0.77752	895.5	0.77538
895	0.60614	895	0.72813	895	0.7761	895	0.78229
894.5	0.61207	894.5	0.73164	894.5	0.77149	894.5	0.78243
894	0.60942	894	0.72194	894	0.76652	894	0.78363
893.5	0.60228	893.5	0.72282	893.5	0.7616	893.5	0.77584
893	0.60794	893	0.72163	893	0.76609	893	0.76684
892.5	0.60991	892.5	0.72234	892.5	0.76691	892.5	0.76813
892	0.6016	892	0.7349	892	0.76016	892	0.77421
891.5	0.59468	891.5	0.7267	891.5	0.76807	891.5	0.77944
891	0.60011	891	0.72967	891	0.77207	891	0.78448
890.5	0.61122	890.5	0.73743	890.5	0.76854	890.5	0.78412
890	0.61064	890	0.73201	890	0.76762	890	0.78469
889.5	0.60736	889.5	0.73195	889.5	0.76599	889.5	0.77622
889	0.60356	889	0.72517	889	0.76667	889	0.7635
888.5	0.60367	888.5	0.72152	888.5	0.76885	888.5	0.7738
888	0.60251	888	0.7236	888	0.76787	888	0.77579
887.5	0.60423	887.5	0.73143	887.5	0.76804	887.5	0.76151
887	0.60896	887	0.72302	887	0.76749	887	0.76526
886.5	0.59958	886.5	0.71843	886.5	0.7696	886.5	0.77461
886	0.60071	886	0.72349	886	0.77517	886	0.77291
885.5	0.60313	885.5	0.72385	885.5	0.77268	885.5	0.77395
885	0.60608	885	0.72181	885	0.77205	885	0.78077
884.5	0.60472	884.5	0.71169	884.5	0.77346	884.5	0.78272
884	0.6063	884	0.70982	884	0.77363	884	0.77636
883.5	0.61146	883.5	0.71516	883.5	0.77762	883.5	0.78553
883	0.59991	883	0.72702	883	0.77516	883	0.78717
882.5	0.5979	882.5	0.72614	882.5	0.76995	882.5	0.7639
882	0.61037	882	0.72881	882	0.77076	882	0.77001
881.5	0.61691	881.5	0.73648	881.5	0.77465	881.5	0.78545
881	0.60745	881	0.73489	881	0.77442	881	0.77828
880.5	0.60518	880.5	0.73343	880.5	0.77281	880.5	0.78069
880	0.60157	880	0.72824	880	0.76749	880	0.7768
879.5	0.60009	879.5	0.72937	879.5	0.76771	879.5	0.7715
879	0.5995	879	0.73023	879	0.77895	879	0.78182
878.5	0.59625	878.5	0.72618	878.5	0.76754	878.5	0.78643
878	0.60284	878	0.73004	878	0.77287	878	0.78387
877.5	0.61215	877.5	0.72826	877.5	0.7836	877.5	0.77907
877	0.61049	877	0.72878	877	0.76472	877	0.78092
876.5	0.60332	876.5	0.73263	876.5	0.77489	876.5	0.7867
876	0.60391	876	0.72696	876	0.77845	876	0.7815
875.5	0.60474	875.5	0.72409	875.5	0.77336	875.5	0.7707
875	0.60393	875	0.729	875	0.78306	875	0.76761
874.5	0.59731	874.5	0.73343	874.5	0.77363	874.5	0.78469
874	0.59839	874	0.73838	874	0.77156	874	0.78352
873.5	0.60393	873.5	0.73419	873.5	0.77878	873.5	0.78568
873	0.6026	873	0.72218	873	0.77345	873	0.77985
872.5	0.60839	872.5	0.73411	872.5	0.77017	872.5	0.77702
872	0.60714	872	0.73456	872	0.7673	872	0.78373
871.5	0.60158	871.5	0.71857	871.5	0.76885	871.5	0.78836
871	0.60154	871	0.71496	871	0.77081	871	0.79454
870.5	0.60252	870.5	0.71702	870.5	0.77535	870.5	0.77705
870	0.60064	870	0.71788	870	0.78087	870	0.77481
869.5	0.59554	869.5	0.71685	869.5	0.76396	869.5	0.77198
869	0.59565	869	0.73197	869	0.75594	869	0.77354
868.5	0.59278	868.5	0.73927	868.5	0.76854	868.5	0.7846
868	0.59488	868	0.73153	868	0.77913	868	0.78683
867.5	0.60587	867.5	0.73572	867.5	0.78	867.5	0.78641
867	0.60236	867	0.73262	867	0.77302	867	0.77255
866.5	0.60299	866.5	0.73066	866.5	0.77042	866.5	0.77468
866	0.60509	866	0.73151	866	0.76986	866	0.78861
865.5	0.59492	865.5	0.72937	865.5	0.77841	865.5	0.78298
865	0.60226	865	0.72879	865	0.78031	865	0.77902
864.5	0.5991	864.5	0.74133	864.5	0.76256	864.5	0.7834
864	0.59386	864	0.72956	864	0.75482	864	0.7833
863.5	0.60021	863.5	0.7157	863.5	0.75822	863.5	0.78126
863	0.60261	863	0.72592	863	0.77694	863	0.78075
862.5	0.60248	862.5	0.72709	862.5	0.7703	862.5	0.78098
862	0.59818	862	0.73412	862	0.7716	862	0.77469
861.5	0.60298	861.5	0.73393	861.5	0.78403	861.5	0.76876
861	0.60577	861	0.72584	861	0.77407	861	0.76754
860.5	0.59852	860.5	0.72666	860.5	0.77077	860.5	0.77867
860	0.59839	860	0.72772	860	0.76636	860	0.79076
859.5	0.60136	859.5	0.71433	859.5	0.76767	859.5	0.77887
859	0.60386	859	0.71695	859	0.77031	859	0.77882
858.5	0.59965	858.5	0.73603	858.5	0.76985	858.5	0.77947
858	0.58946	858	0.72728	858	0.77433	858	0.76758
857.5	0.59444	857.5	0.72948	857.5	0.78504	857.5	0.76416
857	0.60094	857	0.73821	857	0.78254	857	0.76971
856.5	0.59438	856.5	0.72463	856.5	0.77054	856.5	0.77248
856	0.59767	856	0.71971	856	0.76348	856	0.76334
855.5	0.602	855.5	0.70815	855.5	0.76411	855.5	0.76662
855	0.60041	855	0.71428	855	0.7624	855	0.77258
854.5	0.60555	854.5	0.73513	854.5	0.76273	854.5	0.77
854	0.60337	854	0.73184	854	0.76065	854	0.77755
853.5	0.60173	853.5	0.72782	853.5	0.76205	853.5	0.78108
853	0.59547	853	0.72417	853	0.76336	853	0.77324
852.5	0.59137	852.5	0.72454	852.5	0.76012	852.5	0.76737
852	0.5983	852	0.72627	852	0.77541	852	0.7687
851.5	0.60511	851.5	0.71986	851.5	0.775	851.5	0.77264
851	0.59951	851	0.71834	851	0.7646	851	0.78896
850.5	0.59189	850.5	0.72195	850.5	0.76038	850.5	0.7866
850	0.59223	850	0.7047	850	0.75649	850	0.75729
849.5	0.59502	849.5	0.70775	849.5	0.75506	849.5	0.75412
849	0.59017	849	0.7095	849	0.74901	849	0.75588
848.5	0.59396	848.5	0.70485	848.5	0.74493	848.5	0.75807
848	0.597	848	0.70716	848	0.74984	848	0.75987
847.5	0.59315	847.5	0.70882	847.5	0.75374	847.5	0.76151
847	0.59137	847	0.69998	847	0.75114	847	0.75574
846.5	0.58811	846.5	0.70397	846.5	0.75038	846.5	0.75326
846	0.5868	846	0.70476	846	0.75127	846	0.75363
845.5	0.58842	845.5	0.70553	845.5	0.7531	845.5	0.75361
845	0.5837	845	0.70552	845	0.75072	845	0.7559
844.5	0.58415	844.5	0.70239	844.5	0.75303	844.5	0.75331
844	0.59128	844	0.70517	844	0.75485	844	0.75845
843.5	0.59264	843.5	0.70673	843.5	0.75116	843.5	0.75631
843	0.58963	843	0.70263	843	0.74555	843	0.74616
842.5	0.58766	842.5	0.70436	842.5	0.74236	842.5	0.75039
842	0.59295	842	0.7113	842	0.74615	842	0.75545
841.5	0.59471	841.5	0.7074	841.5	0.74594	841.5	0.75315
841	0.58989	841	0.70057	841	0.74834	841	0.75454
840.5	0.58578	840.5	0.70016	840.5	0.74796	840.5	0.75446
840	0.58485	840	0.7003	840	0.74233	840	0.74941
839.5	0.58586	839.5	0.70365	839.5	0.74589	839.5	0.75047
839	0.5861	839	0.7044	839	0.74566	839	0.75145
838.5	0.58605	838.5	0.69974	838.5	0.74612	838.5	0.75474
838	0.58442	838	0.69922	838	0.74841	838	0.75479
837.5	0.58551	837.5	0.702	837.5	0.74513	837.5	0.75412
837	0.58283	837	0.69603	837	0.74073	837	0.7536
836.5	0.58379	836.5	0.69596	836.5	0.74305	836.5	0.75262
836	0.58682	836	0.70108	836	0.74805	836	0.75084
835.5	0.58373	835.5	0.69882	835.5	0.74896	835.5	0.75179
835	0.58846	835	0.70403	835	0.74993	835	0.75643
834.5	0.59032	834.5	0.70493	834.5	0.74643	834.5	0.75627
834	0.59177	834	0.70395	834	0.74624	834	0.75506
833.5	0.59325	833.5	0.70076	833.5	0.74788	833.5	0.75161
833	0.59003	833	0.70088	833	0.74648	833	0.75475
832.5	0.58913	832.5	0.70179	832.5	0.74614	832.5	0.75658
832	0.58673	832	0.69944	832	0.74481	832	0.752
831.5	0.58549	831.5	0.70297	831.5	0.74038	831.5	0.74971
831	0.58739	831	0.70386	831	0.74171	831	0.75244
830.5	0.58826	830.5	0.70144	830.5	0.74391	830.5	0.75297
830	0.58631	830	0.70132	830	0.74313	830	0.7488
829.5	0.58535	829.5	0.70263	829.5	0.74503	829.5	0.74591
829	0.58631	829	0.70128	829	0.7448	829	0.74814
828.5	0.5856	828.5	0.70074	828.5	0.74537	828.5	0.75048
828	0.58609	828	0.69992	828	0.74416	828	0.75233
827.5	0.58855	827.5	0.7017	827.5	0.74444	827.5	0.7542
827	0.58755	827	0.70171	827	0.74211	827	0.75358
826.5	0.58609	826.5	0.70069	826.5	0.74211	826.5	0.75509
826	0.58739	826	0.70164	826	0.74701	826	0.75256
825.5	0.58747	825.5	0.69888	825.5	0.74492	825.5	0.74996
825	0.58656	825	0.69632	825	0.74272	825	0.7511
824.5	0.58605	824.5	0.69753	824.5	0.74417	824.5	0.7557
824	0.58541	824	0.70102	824	0.74418	824	0.75314
823.5	0.58692	823.5	0.69944	823.5	0.74177	823.5	0.74783
823	0.58408	823	0.69358	823	0.74184	823	0.74858
822.5	0.58087	822.5	0.69627	822.5	0.74296	822.5	0.7511
822	0.58404	822	0.69894	822	0.74219	822	0.75107
821.5	0.58676	821.5	0.69642	821.5	0.7413	821.5	0.74745
821	0.58696	821	0.69928	821	0.74345	821	0.75232
820.5	0.58664	820.5	0.69994	820.5	0.74399	820.5	0.75082
820	0.58519	820	0.69452	820	0.74189	820	0.74431
819.5	0.58421	819.5	0.6951	819.5	0.73959	819.5	0.74862
819	0.58699	819	0.69912	819	0.74202	819	0.75348
818.5	0.58465	818.5	0.69809	818.5	0.74435	818.5	0.7501
818	0.57907	818	0.69488	818	0.74064	818	0.74577
817.5	0.57977	817.5	0.69591	817.5	0.73878	817.5	0.7473
817	0.58268	817	0.69679	817	0.74129	817	0.74755
816.5	0.58442	816.5	0.69409	816.5	0.74118	816.5	0.74402
816	0.5874	816	0.69597	816	0.74137	816	0.74272
815.5	0.58659	815.5	0.69975	815.5	0.74618	815.5	0.74561
815	0.58321	815	0.69603	815	0.74857	815	0.74593
814.5	0.58584	814.5	0.69536	814.5	0.74492	814.5	0.74888
814	0.58715	814	0.69533	814	0.74032	814	0.75162
813.5	0.5839	813.5	0.69522	813.5	0.7404	813.5	0.75238
813	0.58261	813	0.69708	813	0.74067	813	0.75335
812.5	0.58548	812.5	0.69544	812.5	0.73996	812.5	0.75142
812	0.58726	812	0.69547	812	0.73872	812	0.74767
811.5	0.58583	811.5	0.69785	811.5	0.73842	811.5	0.74573
811	0.58374	811	0.69713	811	0.73705	811	0.74609
810.5	0.58011	810.5	0.69207	810.5	0.73671	810.5	0.74258
810	0.58046	810	0.69193	810	0.73815	810	0.74346
809.5	0.58186	809.5	0.69115	809.5	0.73613	809.5	0.74632
809	0.58095	809	0.69012	809	0.7353	809	0.74688
808.5	0.58045	808.5	0.69306	808.5	0.73723	808.5	0.74659
808	0.58146	808	0.69223	808	0.73839	808	0.74304
807.5	0.58149	807.5	0.69042	807.5	0.73706	807.5	0.74301
807	0.5829	807	0.69032	807	0.7374	807	0.74546
806.5	0.58463	806.5	0.68735	806.5	0.73862	806.5	0.74644
806	0.58309	806	0.68872	806	0.73826	806	0.74445
805.5	0.58365	805.5	0.69185	805.5	0.73969	805.5	0.7476
805	0.58365	805	0.69132	805	0.74184	805	0.75104
804.5	0.58271	804.5	0.69302	804.5	0.7402	804.5	0.74726
804	0.58227	804	0.69852	804	0.73782	804	0.74757
803.5	0.58121	803.5	0.69715	803.5	0.73797	803.5	0.74832
803	0.57852	803	0.68893	803	0.73725	803	0.74644
802.5	0.57784	802.5	0.68811	802.5	0.73785	802.5	0.74634
802	0.58101	802	0.68914	802	0.73953	802	0.74637
801.5	0.58174	801.5	0.68694	801.5	0.74007	801.5	0.74455
801	0.5794	801	0.68736	801	0.73689	801	0.74367
800.5	0.577	800.5	0.68708	800.5	0.73477	800.5	0.74417
800	0.57621	800	0.68798	800	0.73434	800	0.74375
799.5	0.58044	799.5	0.68969	799.5	0.73373	799.5	0.74195
799	0.58075	799	0.68657	799	0.7336	799	0.73741
798.5	0.57764	798.5	0.68398	798.5	0.73164	798.5	0.73658
798	0.57747	798	0.68302	798	0.72956	798	0.73879
797.5	0.57595	797.5	0.68457	797.5	0.73036	797.5	0.73979
797	0.57622	797	0.68788	797	0.73289	797	0.73854
796.5	0.57913	796.5	0.68838	796.5	0.73333	796.5	0.73915
796	0.58107	796	0.68651	796	0.7328	796	0.74164
795.5	0.58171	795.5	0.68893	795.5	0.73216	795.5	0.73955
795	0.58067	795	0.68819	795	0.73111	795	0.73911
794.5	0.57967	794.5	0.68717	794.5	0.731	794.5	0.73973
794	0.57661	794	0.68854	794	0.73329	794	0.73657
793.5	0.57604	793.5	0.68727	793.5	0.73166	793.5	0.73839
793	0.57876	793	0.68797	793	0.72885	793	0.74236
792.5	0.57741	792.5	0.68631	792.5	0.73027	792.5	0.73977
792	0.57547	792	0.68361	792	0.72952	792	0.73604
791.5	0.57569	791.5	0.68604	791.5	0.73282	791.5	0.73921
791	0.57654	791	0.69059	791	0.73492	791	0.73891
790.5	0.5773	790.5	0.68693	790.5	0.72835	790.5	0.73539
790	0.5769	790	0.68415	790	0.72546	790	0.73697
789.5	0.57573	789.5	0.6864	789.5	0.72686	789.5	0.73526
789	0.57323	789	0.68399	789	0.72672	789	0.73586
788.5	0.57392	788.5	0.68251	788.5	0.72893	788.5	0.73937
788	0.5771	788	0.68609	788	0.73184	788	0.7381
787.5	0.57759	787.5	0.68678	787.5	0.72985	787.5	0.73745
787	0.57831	787	0.68288	787	0.72813	787	0.73878
786.5	0.57635	786.5	0.68364	786.5	0.72712	786.5	0.73686
786	0.57656	786	0.68598	786	0.72834	786	0.73316
785.5	0.57959	785.5	0.68309	785.5	0.72818	785.5	0.73487
785	0.57748	785	0.68131	785	0.72696	785	0.73629
784.5	0.57354	784.5	0.68122	784.5	0.72747	784.5	0.73571
784	0.57438	784	0.68416	784	0.7265	784	0.73703
783.5	0.57581	783.5	0.68419	783.5	0.72721	783.5	0.73571
783	0.57511	783	0.68337	783	0.72876	783	0.73515
782.5	0.57465	782.5	0.68446	782.5	0.7261	782.5	0.73475
782	0.57579	782	0.68335	782	0.7221	782	0.7325
781.5	0.57713	781.5	0.68224	781.5	0.72201	781.5	0.73263
781	0.5763	781	0.68111	781	0.72543	781	0.73454
780.5	0.57466	780.5	0.68068	780.5	0.72689	780.5	0.73584
780	0.57403	780	0.68213	780	0.72417	780	0.73673
779.5	0.57194	779.5	0.68089	779.5	0.72375	779.5	0.73794
779	0.57213	779	0.68083	779	0.72402	779	0.73889
778.5	0.57558	778.5	0.68166	778.5	0.72559	778.5	0.73803
778	0.57443	778	0.67853	778	0.72593	778	0.73584
777.5	0.57177	777.5	0.67589	777.5	0.72205	777.5	0.73035
777	0.57341	777	0.67664	777	0.72297	777	0.73172
776.5	0.57574	776.5	0.67906	776.5	0.72359	776.5	0.73735
776	0.57371	776	0.67813	776	0.72383	776	0.73567
775.5	0.56917	775.5	0.67832	775.5	0.72632	775.5	0.73231
775	0.56914	775	0.67937	775	0.72528	775	0.73179
774.5	0.57207	774.5	0.67696	774.5	0.72303	774.5	0.73111
774	0.57343	774	0.67828	774	0.72381	774	0.73028
773.5	0.57523	773.5	0.6813	773.5	0.72616	773.5	0.73012
773	0.57224	773	0.67719	773	0.72444	773	0.7292
772.5	0.57036	772.5	0.67518	772.5	0.72211	772.5	0.73015
772	0.57155	772	0.67686	772	0.72087	772	0.7309
771.5	0.57269	771.5	0.67689	771.5	0.72303	771.5	0.73279
771	0.57296	771	0.67477	771	0.72312	771	0.73146
770.5	0.57155	770.5	0.67288	770.5	0.72043	770.5	0.73021
770	0.57209	770	0.67258	770	0.72259	770	0.73055
769.5	0.57229	769.5	0.67434	769.5	0.72324	769.5	0.72945
769	0.57127	769	0.6747	769	0.722	769	0.72723
768.5	0.57103	768.5	0.67197	768.5	0.7215	768.5	0.72557
768	0.57119	768	0.67351	768	0.72217	768	0.72697
767.5	0.57087	767.5	0.67579	767.5	0.72234	767.5	0.72757
767	0.57013	767	0.67401	767	0.72051	767	0.73011
766.5	0.56889	766.5	0.67313	766.5	0.71806	766.5	0.73194
766	0.56919	766	0.67413	766	0.71915	766	0.72833
765.5	0.56832	765.5	0.67298	765.5	0.72025	765.5	0.72542
765	0.56728	765	0.6731	765	0.71741	765	0.72795
764.5	0.56867	764.5	0.67718	764.5	0.71916	764.5	0.72984
764	0.56891	764	0.67566	764	0.72114	764	0.72926
763.5	0.56667	763.5	0.67194	763.5	0.72082	763.5	0.72568
763	0.5659	763	0.67378	763	0.71852	763	0.72585
762.5	0.56489	762.5	0.67219	762.5	0.71738	762.5	0.72687
762	0.56892	762	0.67206	762	0.72079	762	0.72759
761.5	0.56846	761.5	0.67265	761.5	0.71965	761.5	0.72761
761	0.56385	761	0.67053	761	0.718	761	0.72615
760.5	0.56803	760.5	0.66938	760.5	0.71732	760.5	0.72538
760	0.56767	760	0.66979	760	0.71667	760	0.72513
759.5	0.5652	759.5	0.66973	759.5	0.71553	759.5	0.72587
759	0.56754	759	0.66723	759	0.71305	759	0.72336
758.5	0.56794	758.5	0.66777	758.5	0.71527	758.5	0.72239
758	0.56688	758	0.66913	758	0.71773	758	0.72368
757.5	0.56503	757.5	0.66637	757.5	0.71355	757.5	0.72345
757	0.56383	757	0.66638	757	0.71203	757	0.72243
756.5	0.56502	756.5	0.66678	756.5	0.71061	756.5	0.7198
756	0.56756	756	0.66723	756	0.70979	756	0.72234
755.5	0.56756	755.5	0.66642	755.5	0.71249	755.5	0.72361
755	0.565	755	0.66427	755	0.71255	755	0.71986
754.5	0.56393	754.5	0.66369	754.5	0.7118	754.5	0.72114
754	0.56506	754	0.66444	754	0.71259	754	0.72083
753.5	0.56429	753.5	0.66477	753.5	0.71089	753.5	0.71749
753	0.56222	753	0.66248	753	0.71046	753	0.71991
752.5	0.56378	752.5	0.66373	752.5	0.71315	752.5	0.72269
752	0.56344	752	0.66544	752	0.71264	752	0.72031
751.5	0.56454	751.5	0.66521	751.5	0.71341	751.5	0.72022
751	0.56488	751	0.66402	751	0.71399	751	0.71967
750.5	0.56408	750.5	0.66355	750.5	0.7115	750.5	0.71891
750	0.5627	750	0.66244	750	0.71042	750	0.71894
749.5	0.56156	749.5	0.66041	749.5	0.70837	749.5	0.71711
749	0.56264	749	0.66132	749	0.70609	749	0.71685
748.5	0.56279	748.5	0.66436	748.5	0.70744	748.5	0.71819
748	0.56403	748	0.66483	748	0.7097	748	0.72003
747.5	0.56307	747.5	0.6648	747.5	0.71022	747.5	0.7179
747	0.56195	747	0.66327	747	0.70761	747	0.71848
746.5	0.56216	746.5	0.6623	746.5	0.71024	746.5	0.72074
746	0.56083	746	0.66379	746	0.71042	746	0.71668
745.5	0.56002	745.5	0.66427	745.5	0.70629	745.5	0.71694
745	0.56071	745	0.66318	745	0.70559	745	0.71839
744.5	0.55955	744.5	0.66138	744.5	0.70621	744.5	0.71645
744	0.55801	744	0.65878	744	0.70894	744	0.71617
743.5	0.55711	743.5	0.65709	743.5	0.70851	743.5	0.71427
743	0.55831	743	0.65733	743	0.70416	743	0.71277
742.5	0.55833	742.5	0.65647	742.5	0.70259	742.5	0.71358
742	0.55872	742	0.65486	742	0.70498	742	0.7141
741.5	0.56111	741.5	0.65726	741.5	0.70736	741.5	0.71567
741	0.55944	741	0.65935	741	0.70795	741	0.71559
740.5	0.55925	740.5	0.65986	740.5	0.70769	740.5	0.71554
740	0.56112	740	0.65925	740	0.70451	740	0.71308
739.5	0.55895	739.5	0.65884	739.5	0.70145	739.5	0.71204
739	0.55939	739	0.65626	739	0.70217	739	0.71375
738.5	0.55824	738.5	0.65624	738.5	0.70337	738.5	0.71333
738	0.55723	738	0.65768	738	0.70148	738	0.7102
737.5	0.5604	737.5	0.65785	737.5	0.70246	737.5	0.71048
737	0.56183	737	0.65802	737	0.70533	737	0.71207
736.5	0.55973	736.5	0.6547	736.5	0.70332	736.5	0.71249
736	0.5574	736	0.65168	736	0.70081	736	0.71192
735.5	0.55539	735.5	0.65176	735.5	0.70033	735.5	0.71095
735	0.55583	735	0.65192	735	0.70059	735	0.71173
734.5	0.55725	734.5	0.65397	734.5	0.70249	734.5	0.70997
734	0.55547	734	0.65693	734	0.70018	734	0.70837
733.5	0.5542	733.5	0.65572	733.5	0.69771	733.5	0.70919
733	0.55546	733	0.65189	733	0.69986	733	0.70897
732.5	0.55488	732.5	0.65188	732.5	0.70018	732.5	0.70774
732	0.55471	732	0.65322	732	0.69943	732	0.70708
731.5	0.55507	731.5	0.65422	731.5	0.69885	731.5	0.70874
731	0.55517	731	0.65248	731	0.69834	731	0.70837
730.5	0.55457	730.5	0.64953	730.5	0.69886	730.5	0.70655
730	0.55565	730	0.65073	730	0.69815	730	0.70771
729.5	0.55594	729.5	0.64975	729.5	0.69546	729.5	0.7079
729	0.55387	729	0.64918	729	0.69512	729	0.70575
728.5	0.55427	728.5	0.65098	728.5	0.6974	728.5	0.70594
728	0.55266	728	0.65019	728	0.69563	728	0.70657
727.5	0.55184	727.5	0.64938	727.5	0.69511	727.5	0.7054
727	0.55265	727	0.65134	727	0.69393	727	0.70605
726.5	0.55199	726.5	0.65028	726.5	0.69158	726.5	0.70596
726	0.55318	726	0.6477	726	0.69284	726	0.70338
725.5	0.552	725.5	0.64728	725.5	0.69356	725.5	0.70213
725	0.55142	725	0.64736	725	0.69311	725	0.70303
724.5	0.55382	724.5	0.64548	724.5	0.6933	724.5	0.7015
724	0.55234	724	0.64335	724	0.69397	724	0.69991
723.5	0.55056	723.5	0.64387	723.5	0.69158	723.5	0.70252
723	0.55051	723	0.64538	723	0.69083	723	0.7023
722.5	0.55058	722.5	0.64553	722.5	0.69225	722.5	0.70075
722	0.55072	722	0.64564	722	0.69202	722	0.70057
721.5	0.55013	721.5	0.64485	721.5	0.69137	721.5	0.69946
721	0.54874	721	0.6432	721	0.69159	721	0.69923
720.5	0.54786	720.5	0.64268	720.5	0.69093	720.5	0.69938
720	0.54897	720	0.64183	720	0.69044	720	0.70027
719.5	0.54921	719.5	0.64236	719.5	0.69002	719.5	0.7002
719	0.54966	719	0.64311	719	0.68931	719	0.69944
718.5	0.5504	718.5	0.64194	718.5	0.689	718.5	0.69901
718	0.54859	718	0.64217	718	0.69	718	0.69885
717.5	0.54639	717.5	0.64415	717.5	0.68968	717.5	0.69912
717	0.5457	717	0.64451	717	0.68768	717	0.69824
716.5	0.54706	716.5	0.64214	716.5	0.68814	716.5	0.69856
716	0.54759	716	0.64022	716	0.68765	716	0.69882
715.5	0.54696	715.5	0.64083	715.5	0.68738	715.5	0.69772
715	0.5469	715	0.63988	715	0.68766	715	0.69726
714.5	0.54631	714.5	0.64076	714.5	0.68687	714.5	0.69565
714	0.54535	714	0.64102	714	0.68591	714	0.69447
713.5	0.54568	713.5	0.64044	713.5	0.68621	713.5	0.69548
713	0.54544	713	0.64029	713	0.68603	713	0.6949
712.5	0.54656	712.5	0.63875	712.5	0.68541	712.5	0.69284
712	0.54645	712	0.63854	712	0.68633	712	0.69381
711.5	0.54431	711.5	0.63948	711.5	0.68525	711.5	0.69414
711	0.54557	711	0.64106	711	0.68461	711	0.69187
710.5	0.54536	710.5	0.63857	710.5	0.68315	710.5	0.69172
710	0.54474	710	0.63576	710	0.68312	710	0.69368
709.5	0.54441	709.5	0.63662	709.5	0.68473	709.5	0.6942
709	0.54341	709	0.63675	709	0.68182	709	0.69331
708.5	0.54419	708.5	0.6366	708.5	0.6824	708.5	0.69381
708	0.54317	708	0.63585	708	0.68408	708	0.692
707.5	0.54236	707.5	0.63479	707.5	0.68235	707.5	0.6891
707	0.54358	707	0.63358	707	0.68155	707	0.68948
706.5	0.54439	706.5	0.63466	706.5	0.67949	706.5	0.69096
706	0.5422	706	0.63533	706	0.67957	706	0.69066
705.5	0.54065	705.5	0.63367	705.5	0.67881	705.5	0.68934
705	0.54306	705	0.63336	705	0.67875	705	0.69109
704.5	0.54299	704.5	0.63275	704.5	0.6805	704.5	0.68955
704	0.54064	704	0.63138	704	0.68064	704	0.68715
703.5	0.54133	703.5	0.63225	703.5	0.68048	703.5	0.68917
703	0.54202	703	0.63299	703	0.67903	703	0.68976
702.5	0.54062	702.5	0.63062	702.5	0.67808	702.5	0.68841
702	0.53961	702	0.63017	702	0.67771	702	0.68757
701.5	0.53944	701.5	0.63123	701.5	0.67742	701.5	0.68721
701	0.53914	701	0.63093	701	0.67644	701	0.68626
700.5	0.54065	700.5	0.63117	700.5	0.67563	700.5	0.68621
700	0.5399	700	0.63107	700	0.67553	700	0.68654
699.5	0.53817	699.5	0.63024	699.5	0.67596	699.5	0.68624
699	0.53907	699	0.63011	699	0.67717	699	0.68506
698.5	0.53859	698.5	0.62882	698.5	0.67797	698.5	0.68458
698	0.53753	698	0.62766	698	0.67594	698	0.68369
697.5	0.53801	697.5	0.62728	697.5	0.67394	697.5	0.68227
697	0.5384	697	0.6258	697	0.67366	697	0.68354
696.5	0.53761	696.5	0.62583	696.5	0.6745	696.5	0.68377
696	0.53794	696	0.62719	696	0.67526	696	0.68355
695.5	0.5372	695.5	0.62593	695.5	0.67407	695.5	0.6836
695	0.53511	695	0.62481	695	0.67322	695	0.6807
694.5	0.53598	694.5	0.62675	694.5	0.67337	694.5	0.68039
694	0.53734	694	0.62739	694	0.67333	694	0.6809
693.5	0.53595	693.5	0.62453	693.5	0.67183	693.5	0.68043
693	0.53471	693	0.62284	693	0.67044	693	0.67966
692.5	0.53427	692.5	0.62273	692.5	0.67002	692.5	0.67942
692	0.53389	692	0.62232	692	0.67042	692	0.68019
691.5	0.53427	691.5	0.62247	691.5	0.67053	691.5	0.68012
691	0.53387	691	0.62323	691	0.66891	691	0.67883
690.5	0.53345	690.5	0.62329	690.5	0.66788	690.5	0.67762
690	0.53424	690	0.62303	690	0.66794	690	0.67806
689.5	0.53378	689.5	0.62241	689.5	0.66749	689.5	0.67754
689	0.53264	689	0.62011	689	0.66725	689	0.6761
688.5	0.53225	688.5	0.62003	688.5	0.66738	688.5	0.67572
688	0.53256	688	0.62087	688	0.66563	688	0.67613
687.5	0.53211	687.5	0.61902	687.5	0.6647	687.5	0.67553
687	0.53168	687	0.61907	687	0.66625	687	0.67499
686.5	0.53142	686.5	0.61899	686.5	0.6665	686.5	0.67373
686	0.53121	686	0.61831	686	0.66485	686	0.67258
685.5	0.5303	685.5	0.61827	685.5	0.66405	685.5	0.67391
685	0.52949	685	0.61815	685	0.66404	685	0.67325
684.5	0.53031	684.5	0.61795	684.5	0.66387	684.5	0.6726
684	0.53053	684	0.61721	684	0.66282	684	0.67285
683.5	0.53016	683.5	0.61826	683.5	0.66312	683.5	0.67426
683	0.5313	683	0.61811	683	0.66412	683	0.67368
682.5	0.53121	682.5	0.61747	682.5	0.66393	682.5	0.67153
682	0.52945	682	0.61683	682	0.66302	682	0.67075
681.5	0.53029	681.5	0.61718	681.5	0.66208	681.5	0.66977
681	0.53043	681	0.61669	681	0.66255	681	0.67119
680.5	0.52968	680.5	0.61592	680.5	0.66259	680.5	0.67125
680	0.52955	680	0.61518	680	0.66217	680	0.67061
679.5	0.52873	679.5	0.61483	679.5	0.66253	679.5	0.66972
679	0.52822	679	0.61525	679	0.66197	679	0.66852
678.5	0.5288	678.5	0.61486	678.5	0.66239	678.5	0.66854
678	0.52794	678	0.61409	678	0.66151	678	0.66739
677.5	0.52613	677.5	0.61159	677.5	0.65939	677.5	0.66758
677	0.52663	677	0.61308	677	0.65873	677	0.66845
676.5	0.52545	676.5	0.61338	676.5	0.65774	676.5	0.66768
676	0.52513	676	0.6122	676	0.65679	676	0.66704
675.5	0.52662	675.5	0.61221	675.5	0.65665	675.5	0.66676
675	0.52671	675	0.61081	675	0.65736	675	0.66645
674.5	0.52675	674.5	0.6115	674.5	0.65804	674.5	0.6656
674	0.52678	674	0.61096	674	0.65679	674	0.66513
673.5	0.52587	673.5	0.60958	673.5	0.65511	673.5	0.66505
673	0.52441	673	0.60943	673	0.65464	673	0.66427
672.5	0.52493	672.5	0.60943	672.5	0.6547	672.5	0.66384
672	0.5251	672	0.60845	672	0.65383	672	0.66235
671.5	0.52306	671.5	0.60657	671.5	0.65336	671.5	0.66154
671	0.52233	671	0.60798	671	0.65313	671	0.6618
670.5	0.52305	670.5	0.60827	670.5	0.65336	670.5	0.66159
670	0.52362	670	0.6066	670	0.65475	670	0.66227
669.5	0.52293	669.5	0.60685	669.5	0.65328	669.5	0.66232
669	0.52295	669	0.60751	669	0.65154	669	0.66231
668.5	0.52324	668.5	0.60651	668.5	0.65075	668.5	0.66133
668	0.5218	668	0.60532	668	0.65024	668	0.65954
667.5	0.52024	667.5	0.60406	667.5	0.65023	667.5	0.65928
667	0.5199	667	0.60395	667	0.64935	667	0.65905
666.5	0.52063	666.5	0.60422	666.5	0.64875	666.5	0.65884
666	0.52101	666	0.6032	666	0.64961	666	0.65841
665.5	0.52121	665.5	0.6016	665.5	0.64972	665.5	0.657
665	0.52084	665	0.60167	665	0.64831	665	0.65563
664.5	0.51985	664.5	0.6025	664.5	0.64689	664.5	0.6544
664	0.52024	664	0.60293	664	0.64677	664	0.6543
663.5	0.52031	663.5	0.6031	663.5	0.64834	663.5	0.65571
663	0.51927	663	0.60053	663	0.64736	663	0.65671
662.5	0.51853	662.5	0.60097	662.5	0.64609	662.5	0.65785
662	0.51827	662	0.60211	662	0.64629	662	0.65716
661.5	0.51841	661.5	0.60035	661.5	0.64649	661.5	0.65493
661	0.51814	661	0.60002	661	0.64641	661	0.65506
660.5	0.51861	660.5	0.59976	660.5	0.6463	660.5	0.65512
660	0.51736	660	0.59869	660	0.64481	660	0.65344
659.5	0.51736	659.5	0.59796	659.5	0.64332	659.5	0.65182
659	0.51852	659	0.59726	659	0.64379	659	0.65087
658.5	0.51674	658.5	0.59818	658.5	0.64323	658.5	0.65109
658	0.51599	658	0.59744	658	0.64276	658	0.65115
657.5	0.51734	657.5	0.59797	657.5	0.64294	657.5	0.6509
657	0.51702	657	0.59785	657	0.64187	657	0.65103
656.5	0.51586	656.5	0.59737	656.5	0.64083	656.5	0.65101
656	0.51622	656	0.59797	656	0.64139	656	0.65096
655.5	0.51481	655.5	0.59653	655.5	0.64019	655.5	0.64984
655	0.51425	655	0.59613	655	0.64104	655	0.65005
654.5	0.51508	654.5	0.59678	654.5	0.64155	654.5	0.64929
654	0.51424	654	0.5961	654	0.63919	654	0.64826
653.5	0.51382	653.5	0.59403	653.5	0.63832	653.5	0.64959
653	0.51464	653	0.59425	653	0.63882	653	0.64811
652.5	0.51501	652.5	0.59566	652.5	0.63913	652.5	0.64661
652	0.51443	652	0.5954	652	0.63957	652	0.64705
651.5	0.51468	651.5	0.59475	651.5	0.63976	651.5	0.64697
651	0.51297	651	0.59425	651	0.63676	651	0.64635
650.5	0.51217	650.5	0.59287	650.5	0.63442	650.5	0.64404
650	0.51377	650	0.59305	650	0.63537	650	0.64416
649.5	0.51229	649.5	0.59213	649.5	0.63536	649.5	0.64458
649	0.51197	649	0.5909	649	0.63543	649	0.64394
648.5	0.51295	648.5	0.59136	648.5	0.63425	648.5	0.64365
648	0.51243	648	0.59083	648	0.63338	648	0.64248
647.5	0.51138	647.5	0.59042	647.5	0.63462	647.5	0.64256
647	0.51077	647	0.59012	647	0.63396	647	0.64376
646.5	0.5114	646.5	0.58912	646.5	0.63387	646.5	0.64341
646	0.51056	646	0.58795	646	0.63297	646	0.64203
645.5	0.50885	645.5	0.5881	645.5	0.63264	645.5	0.64125
645	0.50996	645	0.58798	645	0.63359	645	0.64044
644.5	0.50974	644.5	0.58754	644.5	0.63338	644.5	0.64049
644	0.50911	644	0.58884	644	0.63272	644	0.64033
643.5	0.50984	643.5	0.58779	643.5	0.63215	643.5	0.64019
643	0.50867	643	0.5853	643	0.62984	643	0.64066
642.5	0.50797	642.5	0.58571	642.5	0.6272	642.5	0.63866
642	0.50748	642	0.58554	642	0.62807	642	0.63712
641.5	0.50752	641.5	0.5856	641.5	0.63089	641.5	0.63727
641	0.5069	641	0.58461	641	0.63055	641	0.63661
640.5	0.50684	640.5	0.58283	640.5	0.62818	640.5	0.63705
640	0.50806	640	0.58387	640	0.62813	640	0.6377
639.5	0.508	639.5	0.58557	639.5	0.62885	639.5	0.63797
639	0.50693	639	0.58454	639	0.62695	639	0.63777
638.5	0.50661	638.5	0.58382	638.5	0.62574	638.5	0.63655
638	0.50653	638	0.58362	638	0.6259	638	0.63539
637.5	0.50657	637.5	0.58236	637.5	0.62548	637.5	0.63547
637	0.50641	637	0.58228	637	0.62557	637	0.63506
636.5	0.50513	636.5	0.58175	636.5	0.62476	636.5	0.63385
636	0.50466	636	0.58235	636	0.62402	636	0.63285
635.5	0.50435	635.5	0.58152	635.5	0.62369	635.5	0.63192
635	0.50415	635	0.58056	635	0.62396	635	0.63126
634.5	0.50543	634.5	0.58139	634.5	0.62433	634.5	0.63183
634	0.50552	634	0.58064	634	0.62375	634	0.63246
633.5	0.50471	633.5	0.5806	633.5	0.62261	633.5	0.63216
633	0.50496	633	0.58115	633	0.6225	633	0.63108
632.5	0.50451	632.5	0.57877	632.5	0.62299	632.5	0.62978
632	0.50403	632	0.57792	632	0.62248	632	0.6294
631.5	0.5037	631.5	0.57835	631.5	0.6212	631.5	0.62896
631	0.50293	631	0.57755	631	0.62098	631	0.62925
630.5	0.50285	630.5	0.57758	630.5	0.62167	630.5	0.62983
630	0.50195	630	0.57689	630	0.62011	630	0.62915
629.5	0.50187	629.5	0.57682	629.5	0.61958	629.5	0.62857
629	0.50255	629	0.57645	629	0.6192	629	0.62842
628.5	0.50157	628.5	0.57535	628.5	0.61801	628.5	0.62747
628	0.5015	628	0.5759	628	0.61788	628	0.62806
627.5	0.50228	627.5	0.57596	627.5	0.61758	627.5	0.62811
627	0.50193	627	0.57594	627	0.61881	627	0.62644
626.5	0.50108	626.5	0.57567	626.5	0.61909	626.5	0.62653
626	0.50102	626	0.57553	626	0.61753	626	0.62588
625.5	0.5004	625.5	0.57451	625.5	0.61751	625.5	0.62526
625	0.49937	625	0.57246	625	0.61823	625	0.62435
624.5	0.49856	624.5	0.57241	624.5	0.61717	624.5	0.62294
624	0.4983	624	0.57244	624	0.61606	624	0.62303
623.5	0.49853	623.5	0.57192	623.5	0.61464	623.5	0.62282
623	0.49817	623	0.57194	623	0.6145	623	0.62234
622.5	0.49745	622.5	0.57248	622.5	0.61574	622.5	0.62194
622	0.4969	622	0.57224	622	0.61502	622	0.62194
621.5	0.49784	621.5	0.57241	621.5	0.61354	621.5	0.62248
621	0.49813	621	0.57224	621	0.61264	621	0.62311
620.5	0.49719	620.5	0.57153	620.5	0.61203	620.5	0.62175
620	0.49743	620	0.56925	620	0.6113	620	0.61987
619.5	0.49613	619.5	0.56922	619.5	0.61036	619.5	0.61874
619	0.49651	619	0.56968	619	0.61036	619	0.61901
618.5	0.49755	618.5	0.56942	618.5	0.61052	618.5	0.61891
618	0.49819	618	0.56846	618	0.61047	618	0.61846
617.5	0.49696	617.5	0.56872	617.5	0.61041	617.5	0.6178
617	0.49645	617	0.56988	617	0.60943	617	0.618
616.5	0.49491	616.5	0.56778	616.5	0.60738	616.5	0.61689
616	0.49462	616	0.56677	616	0.60764	616	0.61605
615.5	0.49641	615.5	0.5683	615.5	0.60876	615.5	0.61646
615	0.49574	615	0.56754	615	0.60819	615	0.61597
614.5	0.49506	614.5	0.56649	614.5	0.60654	614.5	0.61582
614	0.4945	614	0.56618	614	0.60557	614	0.61517
613.5	0.49391	613.5	0.56555	613.5	0.60622	613.5	0.61506
613	0.49272	613	0.56502	613	0.60523	613	0.61418
612.5	0.49256	612.5	0.56436	612.5	0.60401	612.5	0.6133
612	0.49347	612	0.56386	612	0.60516	612	0.61319
611.5	0.4943	611.5	0.56418	611.5	0.60658	611.5	0.61348
611	0.49392	611	0.56433	611	0.60662	611	0.61323
610.5	0.4927	610.5	0.56373	610.5	0.6062	610.5	0.6129
610	0.49292	610	0.56242	610	0.60494	610	0.61316
609.5	0.49263	609.5	0.5616	609.5	0.60322	609.5	0.61137
609	0.49125	609	0.56151	609	0.60197	609	0.61046
608.5	0.49152	608.5	0.56177	608.5	0.60094	608.5	0.6113
608	0.49263	608	0.56231	608	0.60146	608	0.6119
607.5	0.49205	607.5	0.56172	607.5	0.60125	607.5	0.6113
607	0.49205	607	0.56159	607	0.60007	607	0.60925
606.5	0.49122	606.5	0.56054	606.5	0.59975	606.5	0.60777
606	0.49018	606	0.55956	606	0.60016	606	0.60704
605.5	0.49095	605.5	0.56031	605.5	0.59995	605.5	0.60696
605	0.49124	605	0.56017	605	0.59873	605	0.60714
604.5	0.48998	604.5	0.56023	604.5	0.59975	604.5	0.60725
604	0.49036	604	0.56009	604	0.60062	604	0.60816
603.5	0.49102	603.5	0.55924	603.5	0.59871	603.5	0.60848
603	0.48934	603	0.55865	603	0.59776	603	0.60796
602.5	0.48939	602.5	0.55817	602.5	0.5977	602.5	0.60616
602	0.49001	602	0.55768	602	0.59773	602	0.60541
601.5	0.48986	601.5	0.55888	601.5	0.59856	601.5	0.60626
601	0.48951	601	0.55793	601	0.5978	601	0.60481
600.5	0.48875	600.5	0.55612	600.5	0.59605	600.5	0.60345
600	0.48775	600	0.55642	600	0.59491	600	0.604
599.5	0.48699	599.5	0.55573	599.5	0.59439	599.5	0.6047
599	0.48761	599	0.55566	599	0.59479	599	0.6049
598.5	0.48946	598.5	0.55747	598.5	0.59603	598.5	0.60415
598	0.48928	598	0.55632	598	0.59563	598	0.60349
597.5	0.4869	597.5	0.55402	597.5	0.59414	597.5	0.60239
597	0.48627	597	0.55383	597	0.59458	597	0.60136
596.5	0.48629	596.5	0.55476	596.5	0.59428	596.5	0.60099
596	0.4863	596	0.55492	596	0.5933	596	0.60082
595.5	0.48619	595.5	0.55256	595.5	0.59184	595.5	0.5998
595	0.48642	595	0.55295	595	0.5918	595	0.60001
594.5	0.486	594.5	0.55425	594.5	0.59322	594.5	0.60096
594	0.48444	594	0.55264	594	0.59327	594	0.60006
593.5	0.48435	593.5	0.55193	593.5	0.59247	593.5	0.59935
593	0.4846	593	0.55253	593	0.59162	593	0.59928
592.5	0.48456	592.5	0.55227	592.5	0.59151	592.5	0.59918
592	0.48458	592	0.55177	592	0.59154	592	0.59659
591.5	0.48383	591.5	0.55078	591.5	0.58978	591.5	0.59554
591	0.48327	591	0.5503	591	0.58888	591	0.5958
590.5	0.4831	590.5	0.55038	590.5	0.58941	590.5	0.59608
590	0.48413	590	0.55057	590	0.58932	590	0.59627
589.5	0.48414	589.5	0.55038	589.5	0.5883	589.5	0.59493
589	0.48289	589	0.54895	589	0.58653	589	0.59418
588.5	0.4829	588.5	0.54796	588.5	0.58656	588.5	0.59401
588	0.48398	588	0.54866	588	0.58667	588	0.59393
587.5	0.48422	587.5	0.5491	587.5	0.58708	587.5	0.59408
587	0.48359	587	0.54795	587	0.58681	587	0.59372
586.5	0.4834	586.5	0.54753	586.5	0.58634	586.5	0.59208
586	0.48118	586	0.54781	586	0.58691	586	0.59152
585.5	0.48012	585.5	0.54746	585.5	0.58501	585.5	0.59152
585	0.48133	585	0.54654	585	0.5839	585	0.59179
584.5	0.48126	584.5	0.54596	584.5	0.58412	584.5	0.59153
584	0.48009	584	0.54501	584	0.58346	584	0.59002
583.5	0.47996	583.5	0.54486	583.5	0.58364	583.5	0.58993
583	0.48106	583	0.54542	583	0.58329	583	0.59057
582.5	0.48081	582.5	0.54519	582.5	0.58235	582.5	0.59022
582	0.47937	582	0.5454	582	0.58263	582	0.59005
581.5	0.47866	581.5	0.54513	581.5	0.58184	581.5	0.58997
581	0.47816	581	0.54456	581	0.58056	581	0.58904
580.5	0.47921	580.5	0.54502	580.5	0.58157	580.5	0.58865
580	0.4805	580	0.54376	580	0.58178	580	0.58818
579.5	0.47972	579.5	0.54231	579.5	0.58095	579.5	0.58766
579	0.47954	579	0.5425	579	0.58045	579	0.5874
578.5	0.47893	578.5	0.54209	578.5	0.57981	578.5	0.58698
578	0.47774	578	0.54075	578	0.57999	578	0.58594
577.5	0.47819	577.5	0.54053	577.5	0.5785	577.5	0.5846
577	0.47878	577	0.54185	577	0.57766	577	0.58477
576.5	0.47791	576.5	0.54102	576.5	0.57806	576.5	0.58462
576	0.47692	576	0.53999	576	0.57783	576	0.58537
575.5	0.47735	575.5	0.54075	575.5	0.57742	575.5	0.58508
575	0.47704	575	0.54017	575	0.57622	575	0.58398
574.5	0.47724	574.5	0.54019	574.5	0.57618	574.5	0.58442
574	0.47709	574	0.53926	574	0.57669	574	0.58321
573.5	0.47567	573.5	0.539	573.5	0.57568	573.5	0.58327
573	0.47588	573	0.53939	573	0.57514	573	0.58365
572.5	0.47647	572.5	0.53791	572.5	0.57481	572.5	0.58301
572	0.47622	572	0.53786	572	0.57456	572	0.58237
571.5	0.4751	571.5	0.53871	571.5	0.574	571.5	0.58193
571	0.47499	571	0.53868	571	0.57199	571	0.58164
570.5	0.47601	570.5	0.53755	570.5	0.57252	570.5	0.58079
570	0.47546	570	0.53621	570	0.57319	570	0.57987
569.5	0.47422	569.5	0.53524	569.5	0.57206	569.5	0.57912
569	0.47387	569	0.53621	569	0.57215	569	0.57845
568.5	0.47396	568.5	0.5358	568.5	0.57236	568.5	0.57844
568	0.47462	568	0.53466	568	0.57295	568	0.5782
567.5	0.47422	567.5	0.53419	567.5	0.57227	567.5	0.57813
567	0.4733	567	0.53472	567	0.57071	567	0.57878
566.5	0.47314	566.5	0.53492	566.5	0.57104	566.5	0.57795
566	0.47251	566	0.53442	566	0.57031	566	0.57682
565.5	0.47252	565.5	0.53346	565.5	0.57006	565.5	0.57635
565	0.47234	565	0.53233	565	0.56953	565	0.57576
564.5	0.47223	564.5	0.53363	564.5	0.5686	564.5	0.57568
564	0.47254	564	0.53392	564	0.56782	564	0.57657
563.5	0.47242	563.5	0.5319	563.5	0.56777	563.5	0.57631
563	0.47205	563	0.53109	563	0.56791	563	0.575
562.5	0.47174	562.5	0.53268	562.5	0.56722	562.5	0.57372
562	0.4718	562	0.53289	562	0.56686	562	0.57305
561.5	0.47255	561.5	0.5314	561.5	0.56754	561.5	0.57412
561	0.47258	561	0.52958	561	0.56754	561	0.57412
560.5	0.47159	560.5	0.52925	560.5	0.56529	560.5	0.5738
560	0.47125	560	0.53002	560	0.56488	560	0.57432
559.5	0.47039	559.5	0.5299	559.5	0.56499	559.5	0.57257
559	0.47039	559	0.52973	559	0.56552	559	0.57111
558.5	0.46983	558.5	0.52946	558.5	0.5644	558.5	0.57173
558	0.46917	558	0.52917	558	0.56302	558	0.57165
557.5	0.4702	557.5	0.52926	557.5	0.56292	557.5	0.57088
557	0.47028	557	0.52933	557	0.56256	557	0.5709
556.5	0.46965	556.5	0.52871	556.5	0.5626	556.5	0.57012
556	0.46985	556	0.52834	556	0.56181	556	0.5689
555.5	0.46902	555.5	0.52766	555.5	0.56134	555.5	0.56792
555	0.46833	555	0.52711	555	0.5612	555	0.56789
554.5	0.46819	554.5	0.52615	554.5	0.5599	554.5	0.56807
554	0.46765	554	0.52568	554	0.55952	554	0.5682
553.5	0.4678	553.5	0.52665	553.5	0.56063	553.5	0.56754
553	0.46894	553	0.52725	553	0.56188	553	0.56776
552.5	0.46879	552.5	0.52662	552.5	0.56108	552.5	0.56784
552	0.4661	552	0.52594	552	0.55911	552	0.56644
551.5	0.46651	551.5	0.5263	551.5	0.55873	551.5	0.5673
551	0.46722	551	0.52536	551	0.55834	551	0.56716
550.5	0.46677	550.5	0.52454	550.5	0.55871	550.5	0.56528
550	0.46746	550	0.52406	550	0.55831	550	0.56442
549.5	0.46711	549.5	0.5239	549.5	0.5582	549.5	0.56535
549	0.46705	549	0.52405	549	0.55909	549	0.56564
548.5	0.46712	548.5	0.52344	548.5	0.55916	548.5	0.5643
548	0.46592	548	0.52219	548	0.5574	548	0.56366
547.5	0.46502	547.5	0.52157	547.5	0.55535	547.5	0.56352
547	0.46504	547	0.52146	547	0.55525	547	0.56192
546.5	0.46541	546.5	0.52193	546.5	0.55553	546.5	0.56179
546	0.46474	546	0.52181	546	0.55492	546	0.56205
545.5	0.46386	545.5	0.52146	545.5	0.55419	545.5	0.56039
545	0.46481	545	0.52174	545	0.55478	545	0.56037
544.5	0.46504	544.5	0.52019	544.5	0.55526	544.5	0.56017
544	0.46446	544	0.51971	544	0.55452	544	0.55959
543.5	0.46481	543.5	0.52023	543.5	0.5543	543.5	0.55965
543	0.46366	543	0.51898	543	0.55429	543	0.5597
542.5	0.46304	542.5	0.51937	542.5	0.55426	542.5	0.55975
542	0.46296	542	0.51934	542	0.55271	542	0.55893
541.5	0.46253	541.5	0.5182	541.5	0.5506	541.5	0.55834
541	0.4634	541	0.51915	541	0.55096	541	0.55793
540.5	0.46325	540.5	0.51899	540.5	0.55103	540.5	0.55738
540	0.46233	540	0.51832	540	0.55056	540	0.55735
539.5	0.46199	539.5	0.51877	539.5	0.55101	539.5	0.55724
539	0.46108	539	0.51805	539	0.55062	539	0.55618
538.5	0.46161	538.5	0.51689	538.5	0.54939	538.5	0.55555
538	0.46225	538	0.51708	538	0.54922	538	0.55639
537.5	0.46149	537.5	0.51772	537.5	0.54985	537.5	0.55639
537	0.46243	537	0.51725	537	0.54908	537	0.5549
536.5	0.46238	536.5	0.5159	536.5	0.54788	536.5	0.55473
536	0.46112	536	0.51567	536	0.54793	536	0.55445
535.5	0.46129	535.5	0.51573	535.5	0.54863	535.5	0.55402
535	0.46058	535	0.51516	535	0.54813	535	0.5543
534.5	0.45975	534.5	0.51512	534.5	0.54801	534.5	0.55366
534	0.46005	534	0.51529	534	0.54774	534	0.55269
533.5	0.45888	533.5	0.51402	533.5	0.54539	533.5	0.55224
533	0.45867	533	0.51388	533	0.54519	533	0.55271
532.5	0.46078	532.5	0.51426	532.5	0.54588	532.5	0.55209
532	0.46004	532	0.51345	532	0.54492	532	0.55146
531.5	0.45981	531.5	0.51424	531.5	0.54468	531.5	0.55149
531	0.45988	531	0.51463	531	0.54471	531	0.55069
530.5	0.4583	530.5	0.51357	530.5	0.54385	530.5	0.55036
530	0.45801	530	0.51277	530	0.54271	530	0.54956
529.5	0.45791	529.5	0.51213	529.5	0.54305	529.5	0.54928
529	0.45823	529	0.51163	529	0.54366	529	0.5499
528.5	0.45857	528.5	0.51195	528.5	0.54307	528.5	0.55004
528	0.45831	528	0.51202	528	0.54346	528	0.54964
527.5	0.45874	527.5	0.51101	527.5	0.54316	527.5	0.549
527	0.45907	527	0.51084	527	0.54194	527	0.54861
526.5	0.45833	526.5	0.50947	526.5	0.54207	526.5	0.54746
526	0.45771	526	0.50946	526	0.54169	526	0.54676
525.5	0.45746	525.5	0.51015	525.5	0.54141	525.5	0.54694
525	0.45738	525	0.50927	525	0.54147	525	0.54701
524.5	0.45671	524.5	0.50956	524.5	0.54001	524.5	0.54707
524	0.45737	524	0.5097	524	0.53983	524	0.54679
523.5	0.45719	523.5	0.50916	523.5	0.53998	523.5	0.54605
523	0.45651	523	0.50855	523	0.53872	523	0.54509
522.5	0.45686	522.5	0.50761	522.5	0.53852	522.5	0.54442
522	0.457	522	0.50774	522	0.53812	522	0.544
521.5	0.45623	521.5	0.50852	521.5	0.53733	521.5	0.5442
521	0.45576	521	0.50736	521	0.53731	521	0.54377
520.5	0.4559	520.5	0.50645	520.5	0.53781	520.5	0.5441
520	0.45589	520	0.50808	520	0.53825	520	0.54421
519.5	0.45526	519.5	0.50867	519.5	0.53694	519.5	0.54252
519	0.45558	519	0.5081	519	0.53732	519	0.54327
518.5	0.45547	518.5	0.50762	518.5	0.53671	518.5	0.54416
518	0.45457	518	0.50636	518	0.53562	518	0.5425
517.5	0.45476	517.5	0.50574	517.5	0.53557	517.5	0.5414
517	0.45496	517	0.50569	517	0.53489	517	0.54087
516.5	0.45455	516.5	0.50558	516.5	0.53518	516.5	0.54018
516	0.45341	516	0.5056	516	0.53499	516	0.54173
515.5	0.45347	515.5	0.50487	515.5	0.53453	515.5	0.54104
515	0.45307	515	0.50342	515	0.53392	515	0.53865
514.5	0.45301	514.5	0.50426	514.5	0.53411	514.5	0.5396
514	0.45312	514	0.50452	514	0.53402	514	0.53928
513.5	0.45338	513.5	0.50517	513.5	0.53418	513.5	0.53903
513	0.45309	513	0.50467	513	0.53387	513	0.53872
512.5	0.45267	512.5	0.50199	512.5	0.53249	512.5	0.53768
512	0.45304	512	0.5017	512	0.53119	512	0.53812
511.5	0.45242	511.5	0.50218	511.5	0.53158	511.5	0.53776
511	0.45176	511	0.50172	511	0.53168	511	0.53637
510.5	0.45166	510.5	0.50148	510.5	0.53098	510.5	0.53617
510	0.45214	510	0.50165	510	0.53034	510	0.53664
509.5	0.4517	509.5	0.50135	509.5	0.53054	509.5	0.53592
509	0.45261	509	0.5016	509	0.53038	509	0.5344
508.5	0.45252	508.5	0.50192	508.5	0.5299	508.5	0.53528
508	0.45215	508	0.50152	508	0.52904	508	0.53486
507.5	0.45159	507.5	0.50182	507.5	0.52781	507.5	0.5335
507	0.45199	507	0.50182	507	0.52836	507	0.53404
506.5	0.45116	506.5	0.50055	506.5	0.5293	506.5	0.53388
506	0.45067	506	0.49995	506	0.52899	506	0.534
505.5	0.45105	505.5	0.49952	505.5	0.52968	505.5	0.5339
505	0.45096	505	0.4991	505	0.52909	505	0.53276
504.5	0.45081	504.5	0.49904	504.5	0.5275	504.5	0.53202
504	0.45056	504	0.49924	504	0.52632	504	0.53156
503.5	0.45033	503.5	0.49829	503.5	0.52602	503.5	0.53038
503	0.44932	503	0.49707	503	0.52537	503	0.53018
502.5	0.44938	502.5	0.49794	502.5	0.52509	502.5	0.53101
502	0.44958	502	0.49882	502	0.52511	502	0.53037
501.5	0.44916	501.5	0.49903	501.5	0.52455	501.5	0.53047
501	0.44877	501	0.49789	501	0.52429	501	0.53095
500.5	0.44906	500.5	0.49739	500.5	0.52303	500.5	0.5297
500	0.44945	500	0.49679	500	0.5231	500	0.52836
499.5	0.44899	499.5	0.49566	499.5	0.52451	499.5	0.52854
499	0.45011	499	0.49607	499	0.52439	499	0.52846
498.5	0.45003	498.5	0.49664	498.5	0.52391	498.5	0.52813
498	0.44954	498	0.4971	498	0.52328	498	0.52917
497.5	0.44867	497.5	0.49558	497.5	0.52258	497.5	0.52788
497	0.44703	497	0.49464	497	0.52314	497	0.52673
496.5	0.44796	496.5	0.49457	496.5	0.52342	496.5	0.52671
496	0.44866	496	0.49403	496	0.5225	496	0.52662
495.5	0.44842	495.5	0.49444	495.5	0.52182	495.5	0.52688
495	0.44803	495	0.49425	495	0.52133	495	0.52676
494.5	0.44702	494.5	0.49285	494.5	0.51994	494.5	0.52555
494	0.4469	494	0.49384	494	0.52029	494	0.52578
493.5	0.4469	493.5	0.49435	493.5	0.52037	493.5	0.52595
493	0.44669	493	0.49317	493	0.51982	493	0.52456
492.5	0.44739	492.5	0.49221	492.5	0.51973	492.5	0.52423
492	0.44822	492	0.49203	492	0.51952	492	0.52375
491.5	0.44803	491.5	0.49293	491.5	0.51958	491.5	0.5241
491	0.44717	491	0.49306	491	0.51943	491	0.52413
490.5	0.44721	490.5	0.49219	490.5	0.51981	490.5	0.52283
490	0.44663	490	0.49156	490	0.5188	490	0.52236
489.5	0.44581	489.5	0.49129	489.5	0.51763	489.5	0.52243
489	0.44612	489	0.49115	489	0.51792	489	0.5232
488.5	0.44679	488.5	0.49179	488.5	0.51819	488.5	0.52252
488	0.44731	488	0.49214	488	0.51882	488	0.523
487.5	0.44641	487.5	0.4919	487.5	0.51928	487.5	0.52329
487	0.44635	487	0.49155	487	0.51835	487	0.52142
486.5	0.44601	486.5	0.49073	486.5	0.51713	486.5	0.52173
486	0.44598	486	0.49053	486	0.51724	486	0.522
485.5	0.44704	485.5	0.49225	485.5	0.51796	485.5	0.52155
485	0.44721	485	0.49175	485	0.51734	485	0.52151
484.5	0.44629	484.5	0.49061	484.5	0.51602	484.5	0.52162
484	0.44569	484	0.49061	484	0.51513	484	0.5201
483.5	0.44644	483.5	0.49091	483.5	0.51528	483.5	0.5192
483	0.44684	483	0.49044	483	0.51508	483	0.51958
482.5	0.44634	482.5	0.48881	482.5	0.51476	482.5	0.51899
482	0.44577	482	0.48832	482	0.51518	482	0.51883
481.5	0.44503	481.5	0.48889	481.5	0.51377	481.5	0.51766
481	0.44466	481	0.48912	481	0.5126	481	0.51694
480.5	0.44431	480.5	0.48733	480.5	0.51298	480.5	0.51688
480	0.44381	480	0.48714	480	0.51328	480	0.51663
479.5	0.44412	479.5	0.4877	479.5	0.51316	479.5	0.51676
479	0.44435	479	0.48714	479	0.51254	479	0.51706
478.5	0.44399	478.5	0.48747	478.5	0.51364	478.5	0.51663
478	0.44355	478	0.48711	478	0.51336	478	0.51525
477.5	0.44447	477.5	0.48674	477.5	0.51183	477.5	0.51541
477	0.44475	477	0.48707	477	0.512	477	0.51658
476.5	0.44428	476.5	0.48692	476.5	0.51239	476.5	0.51641
476	0.44525	476	0.4875	476	0.51231	476	0.51591
475.5	0.44575	475.5	0.48861	475.5	0.51232	475.5	0.5168
475	0.44505	475	0.48828	475	0.51215	475	0.51607
474.5	0.44509	474.5	0.48777	474.5	0.51107	474.5	0.51531
474	0.44563	474	0.488	474	0.51062	474	0.51522
473.5	0.44618	473.5	0.48703	473.5	0.51029	473.5	0.51528
473	0.44576	473	0.48598	473	0.51046	473	0.51532
472.5	0.4446	472.5	0.48568	472.5	0.51087	472.5	0.51433
472	0.44437	472	0.48556	472	0.51036	472	0.51332
471.5	0.44473	471.5	0.486	471.5	0.50987	471.5	0.51301
471	0.44419	471	0.48508	471	0.50903	471	0.51305
470.5	0.44438	470.5	0.48486	470.5	0.50912	470.5	0.51281
470	0.44435	470	0.48557	470	0.50993	470	0.51258
469.5	0.44416	469.5	0.48513	469.5	0.50854	469.5	0.51188
469	0.44435	469	0.48494	469	0.50819	469	0.51188
468.5	0.44407	468.5	0.48484	468.5	0.50927	468.5	0.51155
468	0.44371	468	0.48428	468	0.50962	468	0.5107
467.5	0.44327	467.5	0.48469	467.5	0.50945	467.5	0.51102
467	0.44444	467	0.48523	467	0.50849	467	0.51149
466.5	0.44504	466.5	0.48557	466.5	0.50794	466.5	0.51177
466	0.44619	466	0.48685	466	0.50848	466	0.51256
465.5	0.44587	465.5	0.48549	465.5	0.50738	465.5	0.51152
465	0.44506	465	0.48354	465	0.50649	465	0.50996
464.5	0.44544	464.5	0.48339	464.5	0.50747	464.5	0.51102
464	0.44478	464	0.48401	464	0.50854	464	0.51083
463.5	0.44501	463.5	0.48472	463.5	0.50747	463.5	0.50955
463	0.44582	463	0.48421	463	0.50621	463	0.51014
462.5	0.44532	462.5	0.48386	462.5	0.50692	462.5	0.51073
462	0.44435	462	0.48365	462	0.50589	462	0.5097
461.5	0.44566	461.5	0.4839	461.5	0.50521	461.5	0.50943
461	0.44578	461	0.48431	461	0.50486	461	0.50901
460.5	0.44537	460.5	0.48469	460.5	0.50547	460.5	0.50837
460	0.44525	460	0.48423	460	0.506	460	0.50828
459.5	0.44589	459.5	0.48293	459.5	0.5056	459.5	0.5087
459	0.44635	459	0.4831	459	0.50615	459	0.50979
458.5	0.44531	458.5	0.48347	458.5	0.50566	458.5	0.5094
458	0.44624	458	0.48295	458	0.50554	458	0.50936
457.5	0.44669	457.5	0.4834	457.5	0.50499	457.5	0.50893
457	0.44532	457	0.48424	457	0.50434	457	0.50766
456.5	0.44533	456.5	0.48371	456.5	0.5047	456.5	0.50806
456	0.44662	456	0.48421	456	0.50459	456	0.50916
455.5	0.4468	455.5	0.48512	455.5	0.50412	455.5	0.50832
455	0.44638	455	0.48298	455	0.50352	455	0.50669
454.5	0.44726	454.5	0.48239	454.5	0.50416	454.5	0.50731
454	0.44743	454	0.48372	454	0.50518	454	0.50736
453.5	0.44711	453.5	0.48462	453.5	0.50527	453.5	0.50709
453	0.44682	453	0.48427	453	0.50504	453	0.50698
452.5	0.44669	452.5	0.48439	452.5	0.50448	452.5	0.50667
452	0.44825	452	0.48474	452	0.5046	452	0.50711
451.5	0.44799	451.5	0.4831	451.5	0.50451	451.5	0.50588
451	0.4477	451	0.48387	451	0.50502	451	0.50618
450.5	0.44817	450.5	0.4846	450.5	0.50513	450.5	0.50698
450	0.44784	450	0.48291	450	0.50406	450	0.50532
449.5	0.44793	449.5	0.48458	449.5	0.50418	449.5	0.50442
449	0.4491	449	0.48456	449	0.50483	449	0.50583
448.5	0.44974	448.5	0.48346	448.5	0.50501	448.5	0.5068
448	0.44848	448	0.48302	448	0.50391	448	0.50611
447.5	0.44874	447.5	0.48414	447.5	0.50462	447.5	0.5054
447	0.45123	447	0.48631	447	0.50485	447	0.50648
446.5	0.45201	446.5	0.48521	446.5	0.50374	446.5	0.50694
446	0.45166	446	0.48438	446	0.50357	446	0.50641
445.5	0.45204	445.5	0.48612	445.5	0.50465	445.5	0.50612
445	0.45128	445	0.48501	445	0.5039	445	0.50528
444.5	0.45161	444.5	0.48338	444.5	0.50258	444.5	0.50543
444	0.45252	444	0.48414	444	0.50353	444	0.50655
443.5	0.45295	443.5	0.4853	443.5	0.50437	443.5	0.507
443	0.45361	443	0.48663	443	0.50459	443	0.50633
442.5	0.45363	442.5	0.48541	442.5	0.50438	442.5	0.50544
442	0.45424	442	0.48628	442	0.50522	442	0.50714
441.5	0.45363	441.5	0.48667	441.5	0.5058	441.5	0.50743
441	0.45319	441	0.48533	441	0.50479	441	0.50596
440.5	0.455	440.5	0.48594	440.5	0.50404	440.5	0.50615
440	0.45632	440	0.48766	440	0.50543	440	0.50661
439.5	0.45718	439.5	0.48829	439.5	0.50617	439.5	0.50763
439	0.45643	439	0.48638	439	0.50397	439	0.50745
438.5	0.45623	438.5	0.48655	438.5	0.50394	438.5	0.50747
438	0.45683	438	0.48788	438	0.50504	438	0.50784
437.5	0.45687	437.5	0.48887	437.5	0.50489	437.5	0.50825
437	0.45852	437	0.48845	437	0.50541	437	0.50876
436.5	0.45864	436.5	0.48708	436.5	0.50536	436.5	0.50837
436	0.45858	436	0.48861	436	0.50583	436	0.50809
435.5	0.45934	435.5	0.48967	435.5	0.50556	435.5	0.50678
435	0.45872	435	0.48769	435	0.50518	435	0.50561
434.5	0.46133	434.5	0.48757	434.5	0.50618	434.5	0.50733
434	0.46236	434	0.48888	434	0.50614	434	0.50827
433.5	0.46074	433.5	0.48986	433.5	0.50488	433.5	0.50629
433	0.46155	433	0.49108	433	0.50499	433	0.50804
432.5	0.46271	432.5	0.49002	432.5	0.50784	432.5	0.51056
432	0.4642	432	0.48962	432	0.50797	432	0.5087
431.5	0.46514	431.5	0.49244	431.5	0.50666	431.5	0.50841
431	0.46533	431	0.49214	431	0.5066	431	0.50928
430.5	0.46547	430.5	0.49214	430.5	0.5078	430.5	0.51103
430	0.46637	430	0.49446	430	0.50831	430	0.51182
429.5	0.46731	429.5	0.49508	429.5	0.50819	429.5	0.51128
429	0.4689	429	0.49406	429	0.50985	429	0.51127
428.5	0.46859	428.5	0.49408	428.5	0.5101	428.5	0.51073
428	0.46836	428	0.49628	428	0.50972	428	0.51223
427.5	0.47033	427.5	0.49693	427.5	0.51151	427.5	0.51298
427	0.47085	427	0.49558	427	0.51266	427	0.51162
426.5	0.47117	426.5	0.49425	426.5	0.5109	426.5	0.51014
426	0.47258	426	0.49531	426	0.51101	426	0.51113
425.5	0.47447	425.5	0.4977	425.5	0.51296	425.5	0.51361
425	0.47424	425	0.49834	425	0.51262	425	0.51347
424.5	0.47442	424.5	0.4992	424.5	0.51229	424.5	0.5137
424	0.47536	424	0.49979	424	0.512	424	0.51477
423.5	0.47696	423.5	0.50012	423.5	0.51213	423.5	0.51498
423	0.47877	423	0.50129	423	0.51262	423	0.51429
422.5	0.47956	422.5	0.50173	422.5	0.51275	422.5	0.51472
422	0.48053	422	0.50158	422	0.51497	422	0.51605
421.5	0.48068	421.5	0.50168	421.5	0.51492	421.5	0.51585
421	0.48071	421	0.50186	421	0.51372	421	0.51679
420.5	0.48179	420.5	0.5035	420.5	0.51687	420.5	0.51792
420	0.48208	420	0.50405	420	0.51843	420	0.51733
419.5	0.48229	419.5	0.50214	419.5	0.51753	419.5	0.51745
419	0.48463	419	0.50566	419	0.5177	419	0.51884
418.5	0.48678	418.5	0.50916	418.5	0.51814	418.5	0.5189
418	0.48756	418	0.5087	418	0.51966	418	0.52095
417.5	0.48863	417.5	0.50916	417.5	0.52091	417.5	0.52352
417	0.49097	417	0.50926	417	0.52081	417	0.52117
416.5	0.49024	416.5	0.50933	416.5	0.51896	416.5	0.51996
416	0.49021	416	0.5101	416	0.52101	416	0.52244
415.5	0.49205	415.5	0.51127	415.5	0.52322	415.5	0.52236
415	0.49487	415	0.5116	415	0.52141	415	0.52145
414.5	0.49631	414.5	0.51276	414.5	0.52305	414.5	0.52444
414	0.49489	414	0.51404	414	0.5239	414	0.52597
413.5	0.49529	413.5	0.51582	413.5	0.52338	413.5	0.52568
413	0.49903	413	0.51801	413	0.52633	413	0.52511
412.5	0.50052	412.5	0.51716	412.5	0.52773	412.5	0.52393
412	0.50054	412	0.51645	412	0.52666	412	0.52515
411.5	0.50297	411.5	0.5176	411.5	0.52746	411.5	0.52699
411	0.50142	411	0.51725	411	0.52921	411	0.52787
410.5	0.502	410.5	0.5189	410.5	0.52994	410.5	0.53017
410	0.50636	410	0.52216	410	0.53097	410	0.52885
409.5	0.50783	409.5	0.52142	409.5	0.53228	409.5	0.53044
409	0.51021	409	0.52291	409	0.53217	409	0.53154
408.5	0.5116	408.5	0.5254	408.5	0.53248	408.5	0.53124
408	0.51122	408	0.52701	408	0.5351	408	0.53261
407.5	0.51234	407.5	0.5279	407.5	0.53366	407.5	0.53267
407	0.51321	407	0.5287	407	0.53498	407	0.5347
406.5	0.51455	406.5	0.52739	406.5	0.53733	406.5	0.53537
406	0.51809	406	0.52848	406	0.5395	406	0.53563
405.5	0.52147	405.5	0.53096	405.5	0.54098	405.5	0.53866
405	0.52186	405	0.53238	405	0.53984	405	0.53855
404.5	0.52252	404.5	0.53293	404.5	0.54174	404.5	0.53835
404	0.5224	404	0.5319	404	0.54207	404	0.53918
403.5	0.52351	403.5	0.53537	403.5	0.54037	403.5	0.54111
403	0.52827	403	0.53938	403	0.54243	403	0.54372
402.5	0.52976	402.5	0.54033	402.5	0.54471	402.5	0.54252
[truncated: 452 more rows]

## Sheet: Fig. 1m
EPR spectra of W18O49-NWs and W18O49-NWs/rGO-1%.
W18O49-NWs/rGO-1%		W18O49-NWs
X Axis	Y Axis	X Axis	Y Axis
g Value	Intensity (a.u.)	g Value	Intensity (a.u.)
1.97526	-0.00843	1.97525	-0.00969
1.97532	-0.00143	1.97531	0.000595348
1.97538	-0.00629	1.97536	0.01354
1.97543	-0.00439	1.97542	0.000636061
1.97549	-0.00274	1.97547	0.0022
1.97554	-0.0031	1.97553	-0.000935162
1.9756	-0.000104467	1.97558	0.00131
1.97565	-0.00766	1.97564	-0.00607
1.97571	0.00121	1.9757	-0.00867
1.97576	-0.00387	1.97575	-0.00326
1.97582	0.000870834	1.97581	0.00167
1.97588	-0.00389	1.97586	-0.01355
1.97593	-0.00599	1.97592	-0.01098
1.97599	-0.00114	1.97597	-0.00561
1.97604	-0.00435	1.97603	-0.00451
1.9761	-0.00575	1.97608	0.000957242
1.97615	-0.00331	1.97614	-0.00648
1.97621	-0.000923412	1.9762	-0.00672
1.97626	-0.00516	1.97625	-0.00328
1.97632	0.000708987	1.97631	-0.0069
1.97637	-0.00816	1.97636	-0.00332
1.97643	0.00115	1.97642	-0.000154074
1.97649	0.000116984	1.97647	-0.00391
1.97654	-0.00332	1.97653	0.00347
1.9766	-0.00133	1.97658	-0.00843
1.97665	-0.00225	1.97664	0.00974
1.97671	-0.00141	1.9767	-0.000862783
1.97676	-0.00455	1.97675	-0.00553
1.97682	-0.000680259	1.97681	-0.00189
1.97687	0.00426	1.97686	-0.01353
1.97693	-0.00284	1.97692	-0.00991
1.97699	-0.000998165	1.97697	-0.00159
1.97704	-0.0083	1.97703	-0.00344
1.9771	-0.00343	1.97708	-0.00811
1.97715	-0.00382	1.97714	-0.0037
1.97721	0.00181	1.9772	-0.00293
1.97726	-0.01369	1.97725	-0.00339
1.97732	-0.00173	1.97731	-0.000307879
1.97738	-0.0036	1.97736	-0.000125424
1.97743	-0.00278	1.97742	-0.00384
1.97749	-0.0077	1.97747	-0.00638
1.97754	-0.01181	1.97753	-0.00255
1.9776	-0.01208	1.97759	0.00218
1.97765	-0.00656	1.97764	-0.00493
1.97771	-0.00661	1.9777	-0.00498
1.97776	-0.00653	1.97775	-0.00845
1.97782	-0.00862	1.97781	-0.00437
1.97788	-0.00651	1.97786	-0.01183
1.97793	-0.0064	1.97792	0.00115
1.97799	-0.000843203	1.97797	-0.00116
1.97804	-0.00692	1.97803	-0.00536
1.9781	-0.00539	1.97809	0.00195
1.97815	-0.00348	1.97814	-0.00136
1.97821	-0.00563	1.9782	-0.01195
1.97827	-0.0065	1.97825	-0.00285
1.97832	-0.00701	1.97831	-0.00389
1.97838	-0.00718	1.97836	0.000589316
1.97843	-0.00522	1.97842	-0.00276
1.97849	-0.00907	1.97848	-0.00628
1.97854	-0.00943	1.97853	0.00592
1.9786	-0.00313	1.97859	0.00275
1.97865	-0.00637	1.97864	-0.00112
1.97871	-0.0053	1.9787	-0.01464
1.97877	-0.00237	1.97875	-0.01153
1.97882	-0.00452	1.97881	-0.000853736
1.97888	-0.00249	1.97887	-0.00801
1.97893	-0.00152	1.97892	-0.00419
1.97899	-0.0013	1.97898	-0.00892
1.97904	-0.00251	1.97903	0.00213
1.9791	-0.00784	1.97909	0.00196
1.97916	-0.00431	1.97914	-0.00216
1.97921	-0.00126	1.9792	0.00151
1.97927	-0.00677	1.97925	0.00337
1.97932	-0.00577	1.97931	-0.00219
1.97938	-0.00556	1.97937	-0.00675
1.97943	-0.00947	1.97942	-0.00508
1.97949	-0.00522	1.97948	-0.00744
1.97955	-0.00441	1.97953	-0.00536
1.9796	-0.00465	1.97959	-0.00883
1.97966	-0.000317515	1.97965	-0.00705
1.97971	-0.00807	1.9797	-0.01705
1.97977	-0.00372	1.97976	-0.00944
1.97982	-0.0077	1.97981	-0.00782
1.97988	-0.00436	1.97987	8.86962e-05
1.97994	-0.00954	1.97992	0.00561
1.97999	-0.0062	1.97998	-0.00536
1.98005	-0.00374	1.98004	-0.00488
1.9801	-0.00611	1.98009	-0.00425
1.98016	-0.00231	1.98015	-0.00965
1.98022	-0.00626	1.9802	0.00329
1.98027	-0.00983	1.98026	-0.000805483
1.98033	-0.01213	1.98031	0.0064
1.98038	-0.01105	1.98037	-0.00377
1.98044	-0.01364	1.98043	-3.04272e-05
1.98049	-0.00463	1.98048	-0.00514
1.98055	-0.01232	1.98054	0.00245
1.98061	-0.01015	1.98059	0.01244
1.98066	-0.00528	1.98065	-0.00594
1.98072	-0.0052	1.9807	-0.00675
1.98077	-0.00543	1.98076	-0.000372719
1.98083	-0.00878	1.98082	-0.01065
1.98088	-0.01424	1.98087	-0.0045
1.98094	-0.01347	1.98093	-0.000659218
1.981	-0.01082	1.98098	-0.00588
1.98105	-0.00986	1.98104	-0.00427
1.98111	-0.00964	1.9811	-0.01333
1.98116	-0.00598	1.98115	0.00276
1.98122	-0.00386	1.98121	-0.00406
1.98128	-0.00445	1.98126	-0.0011
1.98133	-0.01806	1.98132	-0.00803
1.98139	-0.00793	1.98137	-0.00409
1.98144	-0.01078	1.98143	-0.00718
1.9815	-0.00475	1.98149	-0.00993
1.98155	-0.000186789	1.98154	0.00144
1.98161	-0.00824	1.9816	0.00545
1.98167	-0.01155	1.98165	-0.01022
1.98172	-0.01272	1.98171	-0.000167645
1.98178	-0.00672	1.98177	-0.01011
1.98183	-0.0062	1.98182	0.0013
1.98189	-0.00946	1.98188	-0.00626
1.98195	-0.00631	1.98193	-0.00581
1.982	-0.00254	1.98199	0.00326
1.98206	-0.00514	1.98204	0.000714471
1.98211	-0.00641	1.9821	0.01075
1.98217	-0.00743	1.98216	0.000791374
1.98222	-0.0042	1.98221	0.000866768
1.98228	-0.00656	1.98227	-0.00393
1.98234	-0.00303	1.98232	0.00304
1.98239	-0.00145	1.98238	-0.0139
1.98245	-0.00324	1.98244	-0.00479
1.9825	-0.00267	1.98249	-0.00252
1.98256	0.00345	1.98255	-0.00694
1.98262	-0.00341	1.9826	-0.00789
1.98267	-0.00535	1.98266	0.000129409
1.98273	-0.0074	1.98272	0.00314
1.98278	-0.00227	1.98277	-0.00598
1.98284	-0.000586461	1.98283	-0.000199311
1.9829	-0.00697	1.98288	-0.00247
1.98295	-0.00224	1.98294	0.00733
1.98301	-0.00864	1.98299	0.00161
1.98306	-0.00188	1.98305	-0.0068
1.98312	-0.00151	1.98311	-0.00452
1.98318	-0.000944075	1.98316	-0.01109
1.98323	0.00245	1.98322	-0.00975
1.98329	-0.00163	1.98327	0.00273
1.98334	-0.00762	1.98333	-0.00878
1.9834	-0.00696	1.98339	-0.003
1.98345	-0.00568	1.98344	0.00381
1.98351	-0.004	1.9835	-0.00972
1.98357	-0.00508	1.98355	-0.00432
1.98362	-0.00348	1.98361	-0.00825
1.98368	-0.00392	1.98367	-0.00207
1.98373	-0.00236	1.98372	-0.000306371
1.98379	-0.00291	1.98378	-0.00265
1.98385	-0.0046	1.98383	-0.0042
1.9839	-0.00254	1.98389	-0.01029
1.98396	-0.00847	1.98395	-0.00466
1.98401	-0.00534	1.984	-0.00148
1.98407	-0.00145	1.98406	-0.00618
1.98413	0.00178	1.98411	-0.00489
1.98418	0.00174	1.98417	0.00224
1.98424	-0.00136	1.98423	-0.00548
1.98429	-0.00529	1.98428	-0.00947
1.98435	-0.00817	1.98434	-0.00271
1.98441	-0.00905	1.98439	-0.00613
1.98446	-0.00825	1.98445	-0.00114
1.98452	-0.0042	1.98451	-0.00478
1.98457	0.00135	1.98456	-0.00713
1.98463	0.00596	1.98462	-0.00985
1.98469	0.00501	1.98467	0.00588
1.98474	-0.00336	1.98473	-0.00843
1.9848	0.000193036	1.98479	-0.00547
1.98485	0.00172	1.98484	-0.00795
1.98491	0.000167448	1.9849	-0.00532
1.98497	-0.00304	1.98495	-0.00356
1.98502	-0.00217	1.98501	-0.00365
1.98508	-0.00314	1.98507	0.00267
1.98513	-0.00574	1.98512	-0.00694
1.98519	-0.00417	1.98518	-0.00229
1.98525	-0.00225	1.98523	-0.00531
1.9853	0.00325	1.98529	-0.000395337
1.98536	-0.00705	1.98535	-0.0072
1.98541	-0.00396	1.9854	0.00156
1.98547	-0.00271	1.98546	0.000670742
1.98553	-0.00501	1.98551	-0.0026
1.98558	-0.00691	1.98557	-0.00391
1.98564	-0.00202	1.98563	-0.00893
1.9857	-0.00473	1.98568	-0.00455
1.98575	-0.000176341	1.98574	-0.00597
1.98581	0.000782479	1.98579	-0.00175
1.98586	-0.000957416	1.98585	-0.0035
1.98592	-0.00422	1.98591	-0.00481
1.98598	-0.00986	1.98596	-0.003
1.98603	-0.0049	1.98602	-0.01454
1.98609	-0.00628	1.98608	-0.00821
1.98614	-0.00426	1.98613	-0.00289
1.9862	-0.00267	1.98619	-0.00809
1.98626	0.00165	1.98624	-0.00286
1.98631	0.0019	1.9863	-0.00763
1.98637	-0.00555	1.98636	-0.01306
1.98642	-0.00742	1.98641	0.000847166
1.98648	-0.00917	1.98647	-0.01013
1.98654	-0.0043	1.98652	-0.01053
1.98659	-0.01295	1.98658	-0.000125424
1.98665	-0.01219	1.98664	0.00101
1.98671	-0.00623	1.98669	0.000648124
1.98676	0.00138	1.98675	0.00511
1.98682	-0.00207	1.9868	0.00499
1.98687	-0.00333	1.98686	0.00545
1.98693	-0.00228	1.98692	0.000780818
1.98699	0.000665456	1.98697	-0.0053
1.98704	-0.00211	1.98703	-0.00629
1.9871	-0.00249	1.98709	0.00439
1.98715	-0.00441	1.98714	-0.0022
1.98721	-0.00943	1.9872	-0.00763
1.98727	-0.00696	1.98725	0.00379
1.98732	0.00124	1.98731	0.00305
1.98738	-0.00404	1.98737	-0.00153
1.98744	-0.0035	1.98742	0.00122
1.98749	-0.00729	1.98748	-0.00545
1.98755	-0.00173	1.98753	0.00253
1.9876	-0.00396	1.98759	0.00289
1.98766	-0.00703	1.98765	-0.000173677
1.98772	-0.00585	1.9877	-0.00348
1.98777	-0.00645	1.98776	-0.00283
1.98783	-0.00678	1.98782	-0.01434
1.98788	-0.00754	1.98787	-0.00523
1.98794	-0.00718	1.98793	0.00358
1.988	-0.00858	1.98798	-0.00592
1.98805	-0.00381	1.98804	0.000771771
1.98811	-0.00457	1.9881	-0.01171
1.98817	-0.000738584	1.98815	-0.00131
1.98822	-0.00892	1.98821	0.00228
1.98828	-0.00103	1.98827	0.0038
1.98833	-0.00399	1.98832	-0.00948
1.98839	-0.00488	1.98838	0.00671
1.98845	-0.00638	1.98843	-0.00578
1.9885	-0.00201	1.98849	-0.0015
1.98856	-0.00564	1.98855	-0.00399
1.98862	-0.00948	1.9886	-0.000556681
1.98867	-0.0093	1.98866	-0.00613
1.98873	-0.0056	1.98872	-0.00695
1.98878	-0.00207	1.98877	-0.00824
1.98884	-0.000927145	1.98883	-0.01269
1.9889	0.000184789	1.98888	0.00255
1.98895	-0.00249	1.98894	-0.00903
1.98901	-0.00457	1.989	-0.00402
1.98907	-0.000312395	1.98905	-0.0093
1.98912	-0.000474204	1.98911	-0.00972
1.98918	-0.00591	1.98917	-0.00962
1.98923	-0.00471	1.98922	0.00209
1.98929	-0.00776	1.98928	-0.00195
1.98935	0.000422625	1.98933	0.00762
1.9894	-0.00265	1.98939	0.0097
1.98946	-0.00742	1.98945	0.00526
1.98952	-0.00413	1.9895	0.00299
1.98957	-0.000591684	1.98956	-0.00339
1.98963	0.000455721	1.98962	-0.00836
1.98968	-0.00204	1.98967	-0.00964
1.98974	-0.00365	1.98973	-0.00891
1.9898	-0.00444	1.98978	0.0018
1.98985	-0.00719	1.98984	-0.00291
1.98991	-0.00792	1.9899	-0.00966
1.98997	-0.00266	1.98995	0.000761216
1.99002	-0.00179	1.99001	-0.0021
1.99008	0.00354	1.99007	-0.00323
1.99014	-0.00458	1.99012	-0.000995478
1.99019	-0.000244326	1.99018	-0.00627
1.99025	-0.0026	1.99023	3.89358e-05
1.9903	0.00203	1.99029	0.000731058
1.99036	-0.00314	1.99035	-0.00807
1.99042	-0.00154	1.9904	-0.01581
1.99047	-0.00305	1.99046	-0.000410416
1.99053	-0.00213	1.99052	-0.00216
1.99059	-0.000252907	1.99057	0.00484
1.99064	-0.00142	1.99063	-0.0082
1.9907	-0.00689	1.99069	-0.00488
1.99075	-0.00793	1.99074	-0.00396
1.99081	-0.00553	1.9908	0.00398
1.99087	-0.0082	1.99085	-0.01327
1.99092	-0.00649	1.99091	-0.01115
1.99098	-0.00691	1.99097	-0.00369
1.99104	0.0026	1.99102	0.00122
1.99109	-0.00279	1.99108	-0.001
1.99115	-0.00989	1.99114	-0.00586
1.99121	-0.00561	1.99119	-0.00612
1.99126	-0.0059	1.99125	0.00179
1.99132	-0.01093	1.99131	-0.00976
1.99137	-0.00219	1.99136	0.000722011
1.99143	-0.003	1.99142	-0.0017
1.99149	-0.00708	1.99148	-0.00999
1.99154	-0.00866	1.99153	-0.00405
1.9916	-0.00514	1.99159	-0.00629
1.99166	-0.00174	1.99164	-0.00749
1.99171	-0.00342	1.9917	-0.00543
1.99177	0.0042	1.99176	-0.00313
1.99183	-0.00517	1.99181	-0.01004
1.99188	-0.00526	1.99187	0.00157
1.99194	-0.0039	1.99193	0.00334
1.992	-0.000123199	1.99198	-0.000963812
1.99205	0.000654237	1.99204	0.00568
1.99211	0.00349	1.9921	-0.00434
1.99216	-0.00606	1.99215	-0.000570252
1.99222	-0.00908	1.99221	0.00142
1.99228	-0.00705	1.99226	-0.00696
1.99233	-0.00929	1.99232	-0.00293
1.99239	-0.00715	1.99238	-0.00204
1.99245	0.00426	1.99243	0.00517
1.9925	0.000562268	1.99249	0.00341
1.99256	-0.00472	1.99255	0.000126393
1.99262	-0.00348	1.9926	-0.000270182
1.99267	-0.0088	1.99266	0.00578
1.99273	-0.0031	1.99272	0.00267
1.99279	-0.00121	1.99277	0.00296
1.99284	-0.00188	1.99283	-0.01452
1.9929	-0.0029	1.99289	0.000848674
1.99296	-0.00586	1.99294	-0.00205
1.99301	0.000271424	1.993	-0.00239
1.99307	-0.000111116	1.99306	0.00118
1.99312	-0.00784	1.99311	-0.00708
1.99318	-0.0012	1.99317	-0.00118
1.99324	-0.00236	1.99322	-0.000638108
1.99329	-0.01026	1.99328	-0.00504
1.99335	-0.0107	1.99334	0.01205
1.99341	-0.00179	1.99339	-0.00407
1.99346	-0.000609516	1.99345	-0.00613
1.99352	-0.000359686	1.99351	-0.00857
1.99358	0.000546591	1.99356	-0.00368
1.99363	0.000296602	1.99362	-0.000947225
1.99369	-0.00348	1.99368	0.00239
1.99375	-0.00166	1.99373	0.00014298
1.9938	0.000476253	1.99379	0.000423448
1.99386	-0.00608	1.99385	0.0084
1.99392	-0.00721	1.9939	0.00244
1.99397	0.00093006	1.99396	0.001
1.99403	-0.00231	1.99402	-0.01046
1.99409	-0.00547	1.99407	-0.0026
1.99414	-0.00953	1.99413	-0.00236
1.9942	-0.00555	1.99419	-0.00237
1.99426	-0.00246	1.99424	0.0015
1.99431	-0.01178	1.9943	-0.00942
1.99437	-0.00669	1.99436	0.000124886
1.99442	-0.01343	1.99441	0.00429
1.99448	-0.00303	1.99447	-0.00181
1.99454	-0.01076	1.99453	-0.00285
1.99459	-0.01148	1.99458	0.00309
1.99465	-0.01108	1.99464	-0.000360655
1.99471	-0.01346	1.9947	-0.0035
1.99476	-0.00432	1.99475	-0.01155
1.99482	-0.00987	1.99481	-0.00204
1.99488	-0.00682	1.99486	-0.00202
1.99493	-0.00927	1.99492	0.00528
1.99499	-0.00146	1.99498	-0.00221
1.99505	-0.0033	1.99503	0.00249
1.9951	0.000196566	1.99509	-0.00431
1.99516	-0.00658	1.99515	-0.00797
1.99522	-0.00344	1.9952	0.00316
1.99527	-0.0022	1.99526	-0.000678821
1.99533	-0.00511	1.99532	0.00897
1.99539	-0.00434	1.99537	-0.000782865
1.99544	0.000313051	1.99543	0.00202
1.9955	-0.0042	1.99549	-0.00415
1.99556	-0.00675	1.99554	0.000409877
1.99561	-0.00922	1.9956	-0.00209
1.99567	0.000181058	1.99566	-0.01035
1.99573	-0.00877	1.99571	0.000747645
1.99578	-0.01071	1.99577	-0.01212
1.99584	-0.00358	1.99583	0.00586
1.9959	-0.00401	1.99588	0.00357
1.99595	-0.0101	1.99594	-0.00486
1.99601	-0.000315525	1.996	-0.00655
1.99607	-0.000756436	1.99605	-0.00553
1.99612	0.00166	1.99611	-0.0091
1.99618	0.0044	1.99617	-0.00881
1.99624	-0.00636	1.99622	-0.00669
1.99629	-0.00703	1.99628	-0.00597
1.99635	-0.00295	1.99634	-0.0038
1.99641	-0.01243	1.99639	-0.00127
1.99646	-0.00643	1.99645	-0.00382
1.99652	-0.00586	1.99651	-0.0033
1.99658	-0.006	1.99656	-0.00291
1.99663	-0.00565	1.99662	-0.00297
1.99669	-0.00728	1.99668	-0.0041
1.99675	-0.00293	1.99673	-0.00283
1.9968	-0.00647	1.99679	-0.01149
1.99686	-0.00872	1.99685	-0.00627
1.99692	-0.00206	1.9969	-0.00767
1.99697	-0.00112	1.99696	-0.01027
1.99703	-0.00171	1.99702	-0.00788
1.99709	-0.01034	1.99707	0.00337
1.99714	-0.0055	1.99713	-0.0063
1.9972	-0.0063	1.99719	-0.00332
1.99726	-0.00344	1.99724	-0.00838
1.99731	-0.00926	1.9973	-0.00344
1.99737	-0.00625	1.99736	0.00395
1.99743	-0.00639	1.99741	-0.000785881
1.99748	-0.00372	1.99747	0.00537
1.99754	-0.01202	1.99753	-0.00326
1.9976	-0.01176	1.99759	0.00324
1.99765	-0.00893	1.99764	-0.00209
1.99771	-0.01611	1.9977	-0.00988
1.99777	-0.01474	1.99776	-0.00745
1.99782	-0.01778	1.99781	-0.01773
1.99788	-0.01506	1.99787	-0.00784
1.99794	-0.0125	1.99793	-0.00275
1.998	-0.01086	1.99798	-0.000244548
1.99805	-0.01633	1.99804	0.00192
1.99811	-0.00991	1.9981	-0.00487
1.99817	-0.00541	1.99815	-0.00759
1.99822	-0.00795	1.99821	-0.00985
1.99828	-0.00332	1.99827	-0.00479
1.99834	-0.0064	1.99832	-0.0056
1.99839	-0.00842	1.99838	-0.00343
1.99845	-0.01072	1.99844	0.00309
1.99851	-0.00933	1.99849	-0.00718
1.99856	-0.00904	1.99855	-0.0088
1.99862	-0.01674	1.99861	-0.00943
1.99868	-0.0155	1.99866	-0.01194
1.99873	-0.01049	1.99872	-0.01128
1.99879	-0.00891	1.99878	-0.01007
1.99885	-0.01503	1.99883	-0.01657
1.9989	-0.0155	1.99889	-0.00451
1.99896	-0.01028	1.99895	-0.00495
1.99902	-0.01698	1.999	-0.00469
1.99907	-0.01722	1.99906	-0.01107
1.99913	-0.02044	1.99912	-0.01568
1.99919	-0.0253	1.99918	-0.00849
1.99924	-0.01445	1.99923	-0.00752
1.9993	-0.00964	1.99929	-0.01119
1.99936	-0.01402	1.99935	-0.00331
1.99942	-0.01012	1.9994	-0.00811
1.99947	-0.0208	1.99946	-0.01932
1.99953	-0.0152	1.99952	6.3062e-05
1.99959	-0.02464	1.99957	-0.02099
1.99964	-0.02408	1.99963	-0.01048
1.9997	-0.02016	1.99969	-0.01849
1.99976	-0.0237	1.99974	-0.01811
1.99981	-0.0291	1.9998	-0.02108
1.99987	-0.02575	1.99986	-0.02226
1.99993	-0.02412	1.99991	-0.01469
1.99998	-0.02174	1.99997	-0.02221
2.00004	-0.02559	2.00003	-0.01755
2.0001	-0.02549	2.00009	-0.02341
2.00015	-0.02688	2.00014	-0.01612
2.00021	-0.02372	2.0002	-0.01996
2.00027	-0.02745	2.00026	-0.01265
2.00033	-0.03594	2.00031	-0.02079
2.00038	-0.03064	2.00037	-0.03096
2.00044	-0.02633	2.00043	-0.02803
2.0005	-0.03488	2.00048	-0.02394
2.00055	-0.04014	2.00054	-0.0339
2.00061	-0.03583	2.0006	-0.02889
2.00067	-0.03721	2.00065	-0.02767
2.00072	-0.04249	2.00071	-0.02657
2.00078	-0.04482	2.00077	-0.02217
2.00084	-0.04289	2.00082	-0.02841
2.00089	-0.04704	2.00088	-0.01885
2.00095	-0.05111	2.00094	-0.02917
2.00101	-0.04898	2.001	-0.02995
2.00107	-0.04916	2.00105	-0.02954
2.00112	-0.05257	2.00111	-0.03804
2.00118	-0.05506	2.00117	-0.03683
2.00124	-0.05422	2.00122	-0.03879
2.00129	-0.06171	2.00128	-0.02927
2.00135	-0.06273	2.00134	-0.03751
2.00141	-0.06322	2.00139	-0.04389
2.00146	-0.0649	2.00145	-0.03929
2.00152	-0.06584	2.00151	-0.04604
2.00158	-0.07159	2.00157	-0.03634
2.00164	-0.06484	2.00162	-0.04609
2.00169	-0.06765	2.00168	-0.04679
2.00175	-0.07185	2.00174	-0.04649
2.00181	-0.06652	2.00179	-0.04871
2.00186	-0.07683	2.00185	-0.05475
2.00192	-0.07753	2.00191	-0.05394
2.00198	-0.08163	2.00196	-0.0541
2.00203	-0.08301	2.00202	-0.04817
2.00209	-0.08923	2.00208	-0.05864
2.00215	-0.08989	2.00214	-0.06937
2.00221	-0.08845	2.00219	-0.06686
2.00226	-0.09998	2.00225	-0.06205
2.00232	-0.10374	2.00231	-0.05644
2.00238	-0.09578	2.00236	-0.06506
2.00243	-0.09994	2.00242	-0.05604
2.00249	-0.10035	2.00248	-0.05496
2.00255	-0.09997	2.00253	-0.05749
2.0026	-0.10274	2.00259	-0.07089
2.00266	-0.10346	2.00265	-0.0649
2.00272	-0.10407	2.00271	-0.07301
2.00278	-0.10029	2.00276	-0.07661
2.00283	-0.11161	2.00282	-0.07314
2.00289	-0.11198	2.00288	-0.07505
2.00295	-0.11904	2.00293	-0.07306
2.003	-0.11429	2.00299	-0.07856
2.00306	-0.11678	2.00305	-0.07647
2.00312	-0.11847	2.0031	-0.07491
2.00317	-0.1234	2.00316	-0.07063
2.00323	-0.12007	2.00322	-0.07625
2.00329	-0.12153	2.00328	-0.07125
2.00335	-0.11726	2.00333	-0.07145
2.0034	-0.11832	2.00339	-0.07479
2.00346	-0.10767	2.00345	-0.08011
2.00352	-0.09839	2.0035	-0.06556
2.00357	-0.09811	2.00356	-0.06886
2.00363	-0.09537	2.00362	-0.06421
2.00369	-0.09409	2.00368	-0.06568
2.00375	-0.09907	2.00373	-0.05966
2.0038	-0.08453	2.00379	-0.05879
2.00386	-0.08377	2.00385	-0.05149
2.00392	-0.07569	2.0039	-0.04829
2.00397	-0.06861	2.00396	-0.05831
2.00403	-0.06615	2.00402	-0.05457
2.00409	-0.06003	2.00408	-0.03386
2.00415	-0.0512	2.00413	-0.03062
2.0042	-0.05055	2.00419	-0.02595
2.00426	-0.03618	2.00425	-0.02326
2.00432	-0.03008	2.0043	-0.02034
2.00437	-0.02032	2.00436	-0.01428
2.00443	-0.02104	2.00442	-0.0181
2.00449	-0.01324	2.00448	-0.00726
2.00455	-0.00194	2.00453	0.00614
2.0046	0.00164	2.00459	0.01467
2.00466	0.01701	2.00465	-0.00225
2.00472	0.02326	2.0047	0.00393
2.00477	0.02844	2.00476	0.016
2.00483	0.03126	2.00482	0.01962
2.00489	0.03753	2.00488	0.03568
2.00495	0.0356	2.00493	0.03128
2.005	0.04587	2.00499	0.03392
2.00506	0.05748	2.00505	0.03974
2.00512	0.06147	2.0051	0.03703
2.00517	0.06363	2.00516	0.03898
2.00523	0.06374	2.00522	0.04344
2.00529	0.06692	2.00528	0.0434
2.00535	0.0714	2.00533	0.05521
2.0054	0.07832	2.00539	0.05336
2.00546	0.0793	2.00545	0.05487
2.00552	0.08092	2.0055	0.05273
2.00557	0.09085	2.00556	0.06608
2.00563	0.09016	2.00562	0.06445
2.00569	0.09621	2.00568	0.0696
2.00575	0.09428	2.00573	0.0594
2.0058	0.09273	2.00579	0.05598
2.00586	0.1065	2.00585	0.06641
2.00592	0.10698	2.0059	0.06434
2.00597	0.10524	2.00596	0.05845
2.00603	0.10427	2.00602	0.07618
2.00609	0.10878	2.00608	0.06822
2.00615	0.10885	2.00613	0.07369
2.0062	0.10468	2.00619	0.06955
2.00626	0.10548	2.00625	0.06203
2.00632	0.09954	2.00631	0.06085
2.00638	0.10725	2.00636	0.07013
2.00643	0.1083	2.00642	0.07311
2.00649	0.10449	2.00648	0.06827
2.00655	0.10774	2.00653	0.06264
2.0066	0.10642	2.00659	0.06758
2.00666	0.10138	2.00665	0.06974
2.00672	0.09873	2.00671	0.06531
2.00678	0.10281	2.00676	0.07024
2.00683	0.09341	2.00682	0.06577
2.00689	0.09802	2.00688	0.06391
2.00695	0.09413	2.00694	0.06189
2.00701	0.09263	2.00699	0.06583
2.00706	0.08913	2.00705	0.06355
2.00712	0.09077	2.00711	0.05474
2.00718	0.08875	2.00716	0.05332
2.00723	0.09153	2.00722	0.06544
2.00729	0.08219	2.00728	0.0495
2.00735	0.0867	2.00734	0.0463
2.00741	0.08655	2.00739	0.0533
2.00746	0.08245	2.00745	0.04676
2.00752	0.07766	2.00751	0.04012
2.00758	0.07977	2.00757	0.04601
2.00764	0.07569	2.00762	0.05008
2.00769	0.07186	2.00768	0.03479
2.00775	0.0698	2.00774	0.03936
2.00781	0.06761	2.00779	0.0451
2.00787	0.06076	2.00785	0.04837
2.00792	0.06178	2.00791	0.03704
2.00798	0.05938	2.00797	0.03523
2.00804	0.06162	2.00802	0.03728
2.00809	0.05541	2.00808	0.031
2.00815	0.05715	2.00814	0.03808
2.00821	0.06087	2.0082	0.03242
2.00827	0.05123	2.00825	0.03516
2.00832	0.05003	2.00831	0.0236
2.00838	0.03971	2.00837	0.03323
2.00844	0.04425	2.00843	0.03223
2.0085	0.04587	2.00848	0.0244
2.00855	0.03689	2.00854	0.02656
2.00861	0.0492	2.0086	0.02721
2.00867	0.04725	2.00866	0.02599
2.00873	0.04005	2.00871	0.02531
2.00878	0.04115	2.00877	0.02746
2.00884	0.03819	2.00883	0.02704
2.0089	0.0355	2.00888	0.02275
2.00895	0.03947	2.00894	0.02346
2.00901	0.03906	2.009	0.0239
2.00907	0.03379	2.00906	0.02201
2.00913	0.03677	2.00911	0.02394
2.00918	0.03617	2.00917	0.011
2.00924	0.03745	2.00923	0.01509
2.0093	0.03403	2.00929	0.01957
2.00936	0.03199	2.00934	0.01767
2.00941	0.02893	2.0094	0.0203
2.00947	0.03029	2.00946	0.02197
2.00953	0.02699	2.00952	0.01167
2.00959	0.02799	2.00957	0.0138
2.00964	0.02718	2.00963	0.0043
2.0097	0.0193	2.00969	0.0031
2.00976	0.0255	2.00975	0.01207
2.00982	0.02526	2.0098	0.01611
2.00987	0.02308	2.00986	0.01052
2.00993	0.01951	2.00992	0.01234
2.00999	0.0198	2.00998	0.0155
2.01005	0.02273	2.01003	0.00964
2.0101	0.02074	2.01009	0.01402
2.01016	0.01778	2.01015	0.01364
2.01022	0.01329	2.01021	0.01502
2.01028	0.01764	2.01026	0.01465
2.01033	0.02255	2.01032	0.01415
2.01039	0.0119	2.01038	0.00589
2.01045	0.01516	2.01044	0.01664
2.01051	0.02046	2.01049	0.01598
2.01056	0.01973	2.01055	0.02044
2.01062	0.01644	2.01061	0.01824
2.01068	0.01705	2.01067	0.01092
2.01074	0.01858	2.01072	0.00267
2.01079	0.01293	2.01078	0.00921
2.01085	0.0116	2.01084	0.000829071
2.01091	0.01181	2.0109	0.00445
2.01097	0.01357	2.01095	0.01319
2.01102	0.0147	2.01101	0.00821
2.01108	0.01575	2.01107	0.01685
2.01114	0.01642	2.01113	0.00493
2.0112	0.01378	2.01118	0.01077
2.01125	0.01641	2.01124	7.96488e-05
2.01131	0.01573	2.0113	0.00823
2.01137	0.01651	2.01136	0.01217
2.01143	0.01027	2.01141	0.00329
2.01148	0.0122	2.01147	0.01794
2.01154	0.01556	2.01153	0.01438
2.0116	0.00732	2.01159	0.00833
2.01166	0.01004	2.01164	0.01579
2.01171	0.00848	2.0117	0.00045813
2.01177	0.01386	2.01176	0.00124
2.01183	0.00658	2.01182	0.00624
2.01189	0.0141	2.01187	0.01142
2.01194	0.01202	2.01193	0.01061
2.012	0.00709	2.01199	0.00238
2.01206	0.0121	2.01205	0.000988907
2.01212	0.01195	2.0121	0.01369
2.01217	0.01167	2.01216	0.01742
2.01223	0.00733	2.01222	0.000812484
2.01229	0.01138	2.01228	0.00477
2.01235	0.00667	2.01233	0.01041
2.0124	0.00683	2.01239	0.00249
2.01246	0.00201	2.01245	0.000595348
2.01252	0.00632	2.01251	0.00611
2.01258	0.00365	2.01256	0.00263
2.01263	0.01241	2.01262	0.01066
2.01269	0.0081	2.01268	0.01772
2.01275	0.01132	2.01274	0.0028
2.01281	0.00881	2.01279	0.00563
2.01287	0.0083	2.01285	0.00627
2.01292	0.00943	2.01291	0.00136
2.01298	0.01188	2.01297	0.00872
2.01304	0.01295	2.01303	0.00766
2.0131	0.01049	2.01308	-0.00236
2.01315	0.00603	2.01314	0.000183693
2.01321	0.00478	2.0132	-0.00419
2.01327	0.00645	2.01326	0.00324
2.01333	0.00552	2.01331	-0.00541
2.01338	0.00958	2.01337	0.008
2.01344	0.00753	2.01343	0.00136
2.0135	0.00746	2.01349	0.01427
2.01356	0.00832	2.01354	0.00638
2.01361	0.00551	2.0136	0.00319
2.01367	0.00523	2.01366	-0.000823578
2.01373	0.00822	2.01372	0.00926
2.01379	0.00988	2.01377	0.0052
2.01385	0.00396	2.01383	0.0024
2.0139	0.00516	2.01389	-0.00442
2.01396	0.00153	2.01395	0.00864
2.01402	0.0066	2.01401	-0.0002355
2.01408	0.00768	2.01406	0.00179
2.01413	0.00774	2.01412	0.01749
2.01419	0.01006	2.01418	1.63174e-05
2.01425	0.00871	2.01424	0.00516
2.01431	0.00323	2.01429	0.00017163
2.01436	0.00939	2.01435	0.0071
2.01442	0.00786	2.01441	0.00245
2.01448	0.00284	2.01447	0.0103
2.01454	0.01212	2.01452	0.00464
2.0146	0.000227792	2.01458	-0.00188
2.01465	0.00493	2.01464	0.00876
2.01471	0.00374	2.0147	0.00268
2.01477	0.00694	2.01476	0.00537
2.01483	0.00673	2.01481	0.00576
2.01488	0.00247	2.01487	0.00464
2.01494	0.0061	2.01493	0.01222
2.015	0.00201	2.01499	0.02002
2.01506	0.00232	2.01504	0.00863
2.01512	0.00301	2.0151	0.00323
2.01517	0.00498	2.01516	0.00152
2.01523	0.00512	2.01522	-0.00293
2.01529	0.00331	2.01528	0.00241
2.01535	0.00233	2.01533	-0.00262
2.0154	-0.000279886	2.01539	-0.00227
2.01546	0.00204	2.01545	-0.000374227
2.01552	0.00716	2.01551	-0.00569
2.01558	-0.00121	2.01556	0.01629
2.01563	0.00384	2.01562	0.00836
2.01569	0.00539	2.01568	0.00467
2.01575	-0.00199	2.01574	0.00969
2.01581	-0.00221	2.0158	0.00549
2.01587	0.00308	2.01585	0.02082
2.01592	0.00344	2.01591	0.01439
2.01598	-0.00189	2.01597	0.01379
2.01604	0.00653	2.01603	-0.00827
2.0161	0.00326	2.01608	0.00337
2.01616	-0.00159	2.01614	0.00431
2.01621	-0.00171	2.0162	0.0069
2.01627	0.00241	2.01626	0.00154
2.01633	-0.000317807	2.01632	-0.00411
2.01639	0.00156	2.01637	-0.00445
2.01644	0.00438	2.01643	0.00245
2.0165	0.00815	2.01649	0.0069
2.01656	0.00372	2.01655	-0.00198
2.01662	0.00485	2.0166	0.00596
2.01668	0.00792	2.01666	0.00623
2.01673	0.00603	2.01672	0.00117
2.01679	0.00662	2.01678	0.00326
2.01685	0.00662	2.01684	0.00541
2.01691	0.00512	2.01689	0.00352
2.01696	0.00372	2.01695	-0.00113
2.01702	0.00402	2.01701	0.01095
2.01708	0.00606	2.01707	0.00341
2.01714	0.00515	2.01713	0.000934623
2.0172	-0.000340469	2.01718	0.00419
2.01725	0.0034	2.01724	-0.00204
2.01731	0.00474	2.0173	-0.000377242
2.01737	0.00576	2.01736	0.00212
2.01743	0.00685	2.01741	0.00956
2.01749	0.00113	2.01747	0.00884
2.01754	0.00243	2.01753	0.000459637
2.0176	0.0113	2.01759	-0.00177
2.01766	0.00327	2.01765	0.00388
2.01772	0.00491	2.0177	0.00687
2.01778	0.000953038	2.01776	0.00228
2.01783	0.00601	2.01782	0.00229
2.01789	0.00235	2.01788	0.00213
2.01795	0.00523	2.01794	0.00877
2.01801	0.00353	2.01799	0.00613
2.01806	0.00103	2.01805	0.00598
2.01812	0.00301	2.01811	0.01118
2.01818	0.000424961	2.01817	0.00147
2.01824	-0.000472197	2.01823	0.0015
2.0183	-0.00468	2.01828	-0.00157
2.01835	0.00228	2.01834	0.00913
2.01841	-0.00254	2.0184	-0.00597
2.01847	-0.000750499	2.01846	0.00779
2.01853	0.000930656	2.01852	0.00519
2.01859	0.00165	2.01857	0.00659
2.01864	0.00283	2.01863	-0.00775
2.0187	-0.00357	2.01869	-0.0045
2.01876	-0.00405	2.01875	-0.00536
2.01882	-0.00296	2.0188	0.00661
2.01888	-0.000278663	2.01886	-0.000202327
2.01893	-0.000764067	2.01892	0.0041
2.01899	0.00523	2.01898	0.0107
2.01905	0.00489	2.01904	-0.00179
2.01911	0.00263	2.01909	0.00471
2.01917	-0.00262	2.01915	0.00303
2.01922	0.00674	2.01921	0.00343
2.01928	0.00132	2.01927	-0.00475
2.01934	0.00399	2.01933	-0.00223
2.0194	0.00417	2.01938	0.00495
2.01946	0.0011	2.01944	0.01283
2.01951	-0.000240804	2.0195	0.00231
2.01957	0.00381	2.01956	-0.01075
2.01963	0.01092	2.01962	-0.000110345
2.01969	0.00638	2.01967	0.00426
2.01975	0.01123	2.01973	0.00124
2.0198	0.00413	2.01979	-0.00271
2.01986	0.0012	2.01985	0.00101
2.01992	-0.00482	2.01991	-0.000998494
2.01998	0.00844	2.01996	0.00224
2.02004	0.00172	2.02002	-0.00281
2.02009	0.00657	2.02008	-0.00299
2.02015	-0.00293	2.02014	0.0059
2.02021	0.00061767	2.0202	-0.00176
2.02027	0.00557	2.02025	0.00327
2.02033	-0.000918304	2.02031	0.00119
2.02038	0.00305	2.02037	0.01748
2.02044	0.00825	2.02043	0.00214
2.0205	0.01022	2.02049	0.00874
2.02056	0.000900859	2.02055	0.00863
2.02062	0.00833	2.0206	0.00494
2.02067	0.00776	2.02066	-0.00324
2.02073	0.01006	2.02072	0.00889
2.02079	0.00324	2.02078	0.0027
2.02085	0.00523	2.02084	0.00385
2.02091	0.01018	2.02089	0.00924
2.02096	0.00593	2.02095	0.00214
2.02102	-0.00439	2.02101	0.00264
2.02108	0.0057	2.02107	-0.00685
2.02114	-0.00157	2.02113	-0.00216
2.0212	0.0013	2.02118	0.00128
2.02126	0.0076	2.02124	0.01102
2.02131	0.00888	2.0213	0.000655663
2.02137	0.00349	2.02136	-0.00208
2.02143	0.00777	2.02142	-0.00827
2.02149	0.00886	2.02147	0.00337
2.02155	0.00588	2.02153	-0.00154
2.0216	0.0083	2.02159	-0.000439066
2.02166	0.01064	2.02165	0.01015
2.02172	0.00352	2.02171	0.00301
2.02178	-0.00282	2.02177	0.00218
2.02184	0.00353	2.02182	-0.00323
2.02189	0.00185	2.02188	0.00217
2.02195	0.00443	2.02194	-0.000606442
2.02201	0.000366948	2.022	-0.00088691
2.02207	0.00567	2.02206	0.000880339
2.02213	-0.000534827	2.02211	0.00842
2.02219	-0.00153	2.02217	0.0025
2.02224	0.00203	2.02223	0.00217
2.0223	0.00343	2.02229	0.00673
2.02236	0.00751	2.02235	0.00108
2.02242	0.00794	2.0224	-0.00641
2.02248	0.00157	2.02246	0.00168
2.02253	0.00731	2.02252	0.00149
2.02259	0.00476	2.02258	0.01038
2.02265	0.00286	2.02264	0.00593
2.02271	0.00393	2.0227	0.00756
2.02277	0.00449	2.02275	0.00399
2.02282	-0.00137	2.02281	0.00261
2.02288	0.00349	2.02287	-0.00162
2.02294	0.00487	2.02293	0.00736
2.023	0.000823514	2.02299	0.00441
2.02306	0.00968	2.02304	0.00186
2.02312	0.0064	2.0231	-0.00386
2.02317	0.00628	2.02316	-0.00114
2.02323	0.00494	2.02322	0.00117
2.02329	0.00292	2.02328	0.00153
2.02335	0.00192	2.02334	0.000902958
2.02341	0.00252	2.02339	-0.000335021
2.02347	0.00327	2.02345	0.00679
2.02352	0.00499	2.02351	-0.00197
2.02358	0.00587	2.02357	0.00488
2.02364	0.00722	2.02363	0.00234
2.0237	0.00376	2.02369	0.00295
2.02376	0.000845106	2.02374	0.01584
2.02381	0.0027	2.0238	0.00611
2.02387	0.00428	2.02386	0.000369164
2.02393	0.00328	2.02392	0.00576
2.02399	0.00597	2.02398	0.01227
2.02405	-0.000790384	2.02403	0.00406
2.02411	-0.000356077	2.02409	0.00784
2.02416	0.00241	2.02415	0.00262
2.02422	-0.000702575	2.02421	0.01254
2.02428	0.00236	2.02427	0.00892
2.02434	0.00474	2.02433	-0.00582
2.0244	0.00631	2.02438	0.00194
2.02446	0.01079	2.02444	0.00376
2.02451	0.00697	2.0245	0.00663
2.02457	0.00569	2.02456	0.0043
2.02463	0.000951757	2.02462	0.00498
2.02469	0.00148	2.02468	0.00339
2.02475	-0.00025926	2.02473	6.90936e-05
2.02481	-0.00141	2.02479	0.000966289
2.02486	0.00509	2.02485	-0.00595
2.02492	0.000472906	2.02491	-0.00262
2.02498	-0.00288	2.02497	0.00686
2.02504	-0.00172	2.02503	0.01154
2.0251	0.00359	2.02508	0.01177
2.02516	0.00409	2.02514	0.000189725
2.02521	0.00656	2.0252	0.0051
2.02527	0.00136	2.02526	0.00458
2.02533	0.00624	2.02532	0.0045
2.02539	0.00537	2.02538	-0.0014
2.02545	0.00936	2.02543	-0.00233
2.02551	0.00881	2.02549	0.00255
2.02556	0.00571	2.02555	0.000728042
2.02562	0.00366	2.02561	0.01653
2.02568	0.00641	2.02567	-0.00159
2.02574	0.00801	2.02573	-0.0016
2.0258	0.00783	2.02578	0.00378
2.02586	0.00451	2.02584	0.00249
2.02591	0.00438	2.0259	0.00932
2.02597	0.0017	2.02596	0.01551
2.02603	0.00428	2.02602	-0.00287
2.02609	0.00596	2.02608	0.00337
2.02615	0.003	2.02613	0.0041
2.02621	0.01055	2.02619	0.00202
2.02626	0.01016	2.02625	-0.00238
2.02632	0.0072	2.02631	-0.00323
2.02638	0.00611	2.02637	-0.00263
2.02644	0.00804	2.02643	-0.00183
2.0265	0.000558703	2.02648	-0.00405
2.02656	0.00721	2.02654	0.00802
2.02661	0.00606	2.0266	0.00355
2.02667	0.00628	2.02666	-0.00996
2.02673	0.00833	2.02672	0.01236
2.02679	0.00714	2.02678	-0.00124
2.02685	0.00283	2.02684	0.000916529
2.02691	0.0028	2.02689	-0.01337
2.02696	0.00822	2.02695	-0.000339545
2.02702	0.00932	2.02701	-0.00557
2.02708	0.00324	2.02707	-0.00255
2.02714	0.00331	2.02713	0.00773
2.0272	0.00692	2.02719	-0.00115
2.02726	0.00458	2.02724	0.00308
2.02732	0.00625	2.0273	-0.0074
2.02737	0.0037	2.02736	0.00904
2.02743	0.000264043	2.02742	0.00833
2.02749	0.00798	2.02748	0.01159
2.02755	-0.00050246	2.02754	-0.00204
2.02761	0.00435	2.02759	-0.000968336
2.02767	0.001	2.02765	0.00308
2.02772	0.00589	2.02771	0.00791
2.02778	0.00115	2.02777	-0.0088
2.02784	0.00298	2.02783	-0.00531
2.0279	0.00438	2.02789	-0.00108
2.02796	0.00207	2.02795	0.00498
2.02802	0.00454	2.028	0.0039
2.02808	0.00277	2.02806	-0.00158
2.02813	0.00107	2.02812	-0.00432
2.02819	0.00513	2.02818	0.00155
2.02825	0.00834	2.02824	0.00599
2.02831	0.00721	2.0283	0.00813
2.02837	0.00273	2.02836	0.0078
2.02843	0.00354	2.02841	0.00196
2.02849	0.00107	2.02847	-0.0029
2.02854	0.0018	2.02853	0.00479
2.0286	0.000999008	2.02859	-0.01015
2.02866	0.00842	2.02865	0.00216
2.02872	0.01367	2.02871	0.00133
2.02878	0.00941	2.02876	0.01174
2.02884	0.00792	2.02882	0.00723
2.02889	-0.00169	2.02888	-0.00208
2.02895	0.00745	2.02894	-0.00536
2.02901	0.000808643	2.029	0.00141
2.02907	0.00281	2.02906	0.00542
2.02913	0.00291	2.02912	-0.00637
2.02919	0.00851	2.02917	-0.000347084
2.02925	0.00912	2.02923	0.00652
2.0293	0.0036	2.02929	0.00405
2.02936	0.00409	2.02935	0.00284
2.02942	0.00749	2.02941	-0.000868815
2.02948	0.00549	2.02947	0.00807
2.02954	0.000956428	2.02953	0.00294
2.0296	0.00236	2.02958	0.00697
2.02966	-0.00173	2.02964	0.00156
2.02971	-0.00562	2.0297	0.00552
2.02977	0.00141	2.02976	0.00192
2.02983	0.00534	2.02982	0.00714
2.02989	0.00381	2.02988	0.0035
2.02995	-0.000960648	2.02994	0.0061
2.03001	0.00667	2.02999	0.00191
2.03007	0.00865	2.03005	0.00783
2.03013	0.00677	2.03011	0.00875
2.03018	0.00615	2.03017	0.00846
2.03024	0.00443	2.03023	0.00986
2.0303	0.00162	2.03029	0.00757
2.03036	0.00596	2.03035	0.00327
2.03042	0.0088	2.03041	0.00208
2.03048	0.00974	2.03046	0.00255
2.03054	0.00693	2.03052	0.0066
2.03059	0.00347	2.03058	0.0063
2.03065	0.00175	2.03064	0.0027
2.03071	0.00844	2.0307	0.00535
2.03077	-0.00248	2.03076	0.01499
2.03083	0.000291108	2.03082	0.00529
2.03089	-0.00374	2.03087	-0.0045
2.03095	-0.00438	2.03093	0.0052
2.031	0.000214956	2.03099	0.00776
2.03106	0.00614	2.03105	0.00159
2.03112	0.00467	2.03111	0.012
2.03118	0.000658126	2.03117	0.00239
2.03124	0.00637	2.03123	0.00792
2.0313	0.00399	2.03128	-0.00679
2.03136	0.00494	2.03134	-0.000155582
2.03142	0.00447	2.0314	-0.00417
2.03147	0.0036	2.03146	0.00283
2.03153	-0.000366365	2.03152	0.00143
2.03159	0.00378	2.03158	0.00663
2.03165	0.00281	2.03164	0.01541
2.03171	0.00123	2.0317	0.00229
2.03177	0.00446	2.03175	-0.0043
2.03183	0.00427	2.03181	-0.00254
2.03188	0.00178	2.03187	-0.00662
2.03194	0.00281	2.03193	0.00306
2.032	0.00269	2.03199	-0.007
2.03206	0.00765	2.03205	0.0017
2.03212	0.01101	2.03211	-0.00146
2.03218	0.00278	2.03217	0.00214
2.03224	0.00511	2.03222	-0.00334
2.0323	0.00825	2.03228	0.0096

## Sheet: Fig.2b
Propylene generation from isopropanol dehydration over rGO, W18O49-NWs, W18O49-NWs/rGO-1% and without catalysts under full-spectrum-irradiation
W18O49-NWs		W18O49-NWs/rGO-1%		rGO		Blank
X Axis	Y Axis	X Axis	Y Axis	X Axis	Y Axis	X Axis	Y Axis
Time (min)	Propylene (mmol g-1)	Time (min)	Propylene (mmol g-1)	Time (min)	Propylene (mmol g-1)	Time (min)	Propylene (mmol g-1)
0	0	0	0	0	0	0	0
5	2.853	5	39.977	5	1	5	0.00127
10	13.697	10	69.439	10	2	10	0.00301
15	18.719	15	109.365	15	3	15	0.00448
--	--	--	--	--	--	--	--
--	--	--	--	--	--	--	--
--	--	--	--	--	--	--	--

## Sheet: Fig.2c
Propylene generation rates over various W18O49-NWs/rGO heterostructures
X Axis	Y Axis
various W18O49-NWs/rGO heterostructures	Propylene (mmol g-1 h-1)
rGO	12
W18O49-NWs	74.876
W18O49-NWs/rGO-0.5%	398.241
W18O49-NWs/rGO-1.0%	437.5
W18O49-NWs/rGO-1.5%	321.636
W18O49-NWs/rGO-2.0%	147.56

## Sheet: Fig.2d
12-times recycled isopropanol dehydration reactions in 3 days
First day
X Axis	Y Axis	X Axis	Y Axis	X Axis	Y Axis	X Axis	Y Axis
Time (min)	Propylene (mmol g-1 )	Time (min)	Propylene (mmol g-1 )	Time (min)	Propylene (mmol g-1 )	Time (min)	Propylene (mmol g-1 )
0	0	15	0	30	0	45	0
5	33.984	20	39.977	35	45.912	50	40.05
10	66.981	25	69.439	40	72.711	55	69.762
15	97.309	30	109.365	45	88.653	60	99.729
Second day
X Axis	Y Axis	X Axis	Y Axis	X Axis	Y Axis	X Axis	Y Axis
Time (min)	Propylene (mmol g-1 )	Time (min)	Propylene (mmol g-1 )	Time (min)	Propylene (mmol g-1 )	Time (min)	Propylene (mmol g-1 )
0	0	15	0	30	0	45	0
5	39.303	20	41.027	35	38.167	50	39.299
10	68.382	25	71.085	40	65.015	55	74.925
15	99.543	30	103.992	45	92.878	60	100.178
Third day
X Axis	Y Axis	X Axis	Y Axis	X Axis	Y Axis	X Axis	Y Axis
Time (min)	Propylene (mmol g-1 )	Time (min)	Propylene (mmol g-1 )	Time (min)	Propylene (mmol g-1 )	Time (min)	Propylene (mmol g-1 )
0	0	15	0	30	0	45	0
5	31.741	20	34.186	35	39.039	50	39.567
10	63.2904	25	57.46	40	69.035	55	65.876
15	88.204	30	87.817	45	95.992	60	91.24

## Sheet: Fig.2e
Long time continuous isopropanol dehydration reaction for propylene (10 hours)
X Axis	Y Axis
Time (min)	Propylene (mmol g-1 )
0	0
15	94.428
30	182.856
45	284.34
60	382.659
75	510.185
90	597.142
105	747.44
120	887.85
135	982.992
150	1067.65
165	1152.98
180	1239.32
195	1340.69
210	1461.2
225	1586.44
240	1666.06
255	1741.28
270	1822.43
285	1907.98
300	1995.36
315	2106.07
330	2187.75
345	2307.33
360	2403.49
375	2485.37
390	2606.09
405	2702.64
420	2787.7
435	2931.91
450	3048.01
465	3144.27
480	3284.92

## Sheet: Fig.2f
Photocatalytic performance of W18O49-NWs/rGO-1% on several alcohols dehydration reaction.
X Axis	Y Axis
Alcohols	Productors (mmol g-1 h-1)
Isopropanol	437.46 (propylene)
Propanol	54.387 (propylene)
Glycerol	0.00202 (propylene)
Ethanol	20.554 (ethylene)
--	--
--	--
--	--
--	--
--	--
--	--
--	--
--	--
--	--
--	--
--	--
--	--
--	--
--	--
--	--
--	--
--	--
--	--
--	--
--	--
--	--
--	--
--	--
--	--
--	--
--
--

## Sheet: Fig.2g,h
Isopropanol dehydration from isopropanol/water and isopropanol/ethanol mixtures with various ratios
Isopropanol /water (1%)					Isopropanol /Ethanol (1%)
X Axis	Y Axis				X Axis	Y Axis
Time (min)	Propylene (mmol g-1 )				Time (min)	Propylene (mmol g-1 )
0	0				0	0
5	0.689				5	0.756
10	1.052				10	1.005
15	1.149				15	1.151
Isopropanol /water (10%)					Isopropanol /Ethanol (10%)
X Axis	Y Axis				X Axis	Y Axis
Time (min)	Propylene (mmol g-1 )				Time (min)	Propylene (mmol g-1 )
0	0				0	0
5	6.558				5	7.569
10	9.526				10	10.236
15	11.02				15	11.305
Isopropanol /water (20%)					Isopropanol /Ethanol (20%)
X Axis	Y Axis				X Axis	Y Axis
Time (min)	Propylene (mmol g-1 )				Time (min)	Propylene (mmol g-1 )
0	0				0	0
5	11.56				5	14.561
10	18.63				10	20.065
15	23.01				15	23.378
Isopropanol /water (50%)					Isopropanol /Ethanol (50%)
X Axis	Y Axis				X Axis	Y Axis
Time (min)	Propylene (mmol g-1 )				Time (min)	Propylene (mmol g-1 )
0	0				0	0
5	30.52				5	32.056
10	42.63				10	49.856
15	56.07				15	57.095

## Sheet: Fig.3a
Different light irradiation induces surface temperature varies on plasmonic W18O49-NWs/rGO-1%
UV-irradiation		Vis-irradiation		UV-Vis-irradiation		NIR-irradiation		UV-Vis-NIR-irradiation		Vis-NIR-irradiation
X Axis	Y Axis	X Axis	Y Axis	X Axis	Y Axis	X Axis	Y Axis	X Axis	Y Axis	X Axis	Y Axis
Time (min)	Temperature (°C）	Time (min)	Temperature (°C）	Time (min)	Temperature (°C）	Time (min)	Temperature (°C）	Time (min)	Temperature (°C）	Time (min)	Temperature (°C）
0	28.5	0	28.7	0	29.4	0	28.5	0	25.1	0	26.5
2	36.9	2	46.3	2	72.6	2	90.4	2	101.4	2	95.2
4	48.8	4	62.4	4	82.6	4	113.1	4	117.7	4	106.2
6	54.1	6	73.3	6	94.5	6	117.9	6	128	6	119
10	56.1	10	78	10	97.5	10	133.5	10	145.6	10	138.8
15	59.1	15	77.2	15	104.9	15	135.1	15	142.8	15	141.2
20	60.8	20	77.4	20	105.2	20	133.3	20	143.8	20	143.8

[truncated: 28 more sheets: Fig.3b, Fig.3c, Fig.3d, Fig.3f, Fig.3h, Fig. 3e, Fig.3g, Fig.3i, Fig.4a, Fig.4a-1, Fig.4b, Fig. S2a, Fig.S2b, Fig.S3, Fig.S4, Fig.S5, Fig. S6, Fig.S7a, Fig. S7b, Fig. S8a …]
